# Supplementary material for: Low costs and opportunities for efficiency: a cost analysis of the first year of programmatic PrEP delivery in Kenya’s public sector
Source: BMC Health Serv Res. 2021 Aug 16;21:823. doi: 10.1186/s12913-021-06832-3 (PMC8365926; doi:10.1186/s12913-021-06832-3)
Supplement: Supplementary file 2 — Additional file 2. [file 12913_2021_6832_MOESM2_ESM.xlsx]

## Sheet: totals
Totals
Average exchange rate	105.26	Average exchange rate over period January 18, 2017 to July 27, 2018 (date of first training to date of last training + one year). Obtained from https://www.oanda.com/fx-for-business/historical-rates 11 Dec 2018
Inflation rate	1.04	$1.04 in 2019 would purchase $1 of goods in 2017. https://www.usinflationcalculator.com, 24 January 2020
Economic costs
Category	Amount - project	Annualized amount - project	MOH - annualized	MOH - cost per PrEP client	MOH - cost per person-month of PrEP
Stakeholder coordination	6801.1	1485.05	1485.05	0.578516	0.167859
Training	136536	29813.3	15161.7	11.6141	1.71376
Demand creation	14177.2	3095.65	3095.65	1.20594	0.34991
Personnel, fixed	91635.9	91635.9	72341.5	35.6977	8.17695
Personnel, variable	8469.77	8469.77	8469.77	3.29948	0.957361
PrEP (supplies), fixed	2722.19	594.403	594.403	0.231555	0.0671869
PrEP (supplies), variable	62105.9	62105.9	62105.9
HIV tests (supplies)	1561.19	1561.19	1561.19	0.608175	0.176465
Administrative (supplies), fixed	8752.01	8752.01	8752.01	3.40943	0.989263
Administrative (supplies), variable	7060.98	7060.98	7060.98
Capital	2228.99	486.711	486.711	0.189603	0.0550143
Overhead	7469.5	7469.5	7469.5	2.90982	0.844298
	349521	222530	188584	73.4649	21.3162
Finanical costs
Category	Amount - project	Annualized amount - project	MOH - annualized	MOH - cost per PrEP client	MOH - cost per person-month of PrEP
Stakeholder coordination	6801.1	1485.05	1485.05	0.578516	0.167859
Training	104265	22766.8	8146.85	3.17369	0.92086
Demand creation	4494.5	981.395	981.395	0.382312	0.11093
Personnel, fixed	20100.5	20100.5	0	0	0
PrEP (supplies), fixed	2722.19	594.403	594.403	0.231555	0.0671869
PrEP (supplies), variable	62105.9	62105.9	62105.9
HIV tests (supplies)	1561.19	1561.19	1561.19	0.608175	0.176465
Administrative (supplies), fixed	8752.01	8752.01	8752.01	3.40943	0.989263
Administrative (supplies), variable	7060.98	7060.98	7060.98
Capital	2228.99	486.711	486.711	0.189603	0.0550143
Overhead	0	0	0	0	0
	220092	125895	91174.5	35.5179	10.3057
Category subtotals
Personnel
Category	Amount
Client consultation	8469.77
HIV testing and counseling	66585.2
Health talks	4507.01
Support group facilitation	443.141
Technical advising	806.173
Total	80811.3
Supplies
Category	Amount
Support group refreshments	5406.5
Administrative supplies	10406.5
HIV tests	1561.19
Total	17374.2

## Sheet: training-project
Training
	Discount rate	0.03
No	Item	Province	Date	Unit cost	Number	Total cost	Currency (1=KSh, 2=USD)	Exchange rate	USD	2019 USD	Useful life (yrs)	Annuity factor	Annual cost	Proportion of year	% for intervention	Total adj. cost	Total for intervention	Notes	Cost category
1	Development of training materials (UW)	Central	2016-11-01	16054	0.5	8027	2	105.26	8027	8348.08	5	4.57971	1822.84	1	1	1822.84	8348.08	Date is approximate. Includes salary and fringe for 258 hours of work	Training
2	Development of training materials (UW)	Western	2016-11-01	16054	0.5	8027	2	105.26	8027	8348.08	5	4.57971	1822.84	1	1	1822.84	8348.08	Date is approximate. Includes salary and fringe for 258 hours of work	Training
3	Conference facility	Central		2659670	1	2659670	1	105.26	25267.6	26278.3	5	4.57971	5737.99	1	1	5737.99	26278.3		Training
4	Conference facility	Western		1111500	1	1111500	1	105.26	10559.6	10981.9	5	4.57971	2397.96	1	1	2397.96	10981.9		Training
5	Refreshments	Central		100635	1	100635	1	105.26	956.061	994.304	5	4.57971	217.111	1	1	217.111	994.304		Training
6	Refreshments	Western		87502	1	87502	1	105.26	831.294	864.546	5	4.57971	188.778	1	1	188.778	864.546		Training
7	Materials	Central		624606	1	624606	1	105.26	5933.93	6171.29	5	4.57971	1347.53	1	1	1347.53	6171.29		Training
8	Materials	Western		209284	1	209284	1	105.26	1988.26	2067.79	5	4.57971	451.511	1	1	451.511	2067.79		Training
9	Miscellaneous	Central		46800	1	46800	1	105.26	444.613	462.398	5	4.57971	100.967	1	1	100.967	462.398		Training
10	Miscellaneous	Western		0	1	0	1	105.26	0	0	5	4.57971	0	1	1	0	0		Training
11	Trainee facilitation	Central		546000	1	546000	1	105.26	5187.16	5394.64	5	4.57971	1177.94	1	1	1177.94	5394.64		Training
12	Trainee facilitation	Western		634940	1	634940	1	105.26	6032.11	6273.4	5	4.57971	1369.82	1	1	1369.82	6273.4		Training
13	Trainee salaries	Central		16097.4	1	16097.4	2	105.26	16097.4	16741.3	5	4.57971	3655.53	1	1	3655.53	16741.3		Training
14	Trainee salaries	Western		14932.8	1	14932.8	2	105.26	14932.8	15530.1	5	4.57971	3391.06	1	1	3391.06	15530.1	Includes salary of training participants. See calculations below.	Training
15	Trainer facilitation	Central		42000	1	42000	1	105.26	399.012	414.972	5	4.57971	90.6111	1	1	90.6111	414.972		Training
16	Trainer facilitation	Western		612000	1	612000	1	105.26	5814.17	6046.74	5	4.57971	1320.33	1	1	1320.33	6046.74		Training
17	Trainer salaries	Central		10871.7	1	10871.7	2	105.26	10871.7	11306.5	5	4.57971	2468.84	1	1	2468.84	11306.5		Training
18	Trainer salaries	Western		9915.38	1	9915.38	2	105.26	9915.38	10312	5	4.57971	2251.67	1	1	2251.67	10312		Training
															Total	29813.3	136536
Notes
In job designations below, I did not distinguish between job level. E.g., Senior Nursing Officer is counted as a Nurse, a Clinical Officer II is counted as a Clinical Officer.
Duration of two-day training (hours)	6.5	Assume 7.5-hour training day, less 60 minutes dedicated to research procedures
Duration of CME training (hours)	2	Personal communication from Elizabeth Irungu (email dated 5/25/2018)
Training participant salary estimates
					Social Worker	SCASCO	Linkage Officer	Nurse	Lab tech	Clinical Officer	HRIO/Data officer/Information and Records Associate	HTS/Adherence Counsellor	PO	Pharm Tech	Pharmacist	Office Assistant/Admin/Receptionist	Student	Nutritionist	Housekeeper/Security/Driver	Technical supervisor/M&E	Peer educator/CHV/CHA	SCLARO/SCPF	Notes
Salary category	Province				B	E	B	D	B	D	B	A	E	D	E	B	A	C	B	E	A	A	Unclear what this position is, so using lowest salary category. Few participants with this designation, so should have minimal impact on estimates.
Total person-days for two-day training	Central				16	12	4	322	24	130	34	108	6	24	12	6	12	8	2	2	2	0
Total person-days for two-day training	Western				6	6	9	206	34	155	64	128	12	36	8	2	8	19	2	0	45	3
Total person-days for 1-day CME	Central				86	2	13	160	37	94	77	113	8	22	6	31	50	20	9	1	57	0
Total person-days for 1-day CME	Western				86	2	13	160	37	94	77	113	8	22	6	31	50	20	9	1	57	0
Total costs - 2-day training	Central				193.164	342.169	48.2909	7041.77	289.745	2842.95	410.473	322.246	171.085	524.852	342.169	72.4364	35.8051	127.159	24.1455	57.0282	5.96752	0
Total costs - 2-day training	Western				72.4364	171.085	108.655	4504.98	410.473	3389.67	772.655	381.922	342.169	787.278	228.113	24.1455	23.8701	302.004	24.1455	0	134.269	8.95129
Total costs - CME	Central				319.463	17.5471	48.2909	1076.62	137.443	632.514	286.031	103.743	70.1886	148.035	52.6414	115.155	45.904	97.8149	33.4322	8.77357	52.3306	0
Total costs - CME	Western				319.463	17.5471	48.2909	1076.62	137.443	632.514	286.031	103.743	70.1886	148.035	52.6414	115.155	45.904	97.8149	33.4322	8.77357	52.3306	0
Training participants
Clinc	Province	Date	Participants	Trainers	Social Worker	SCASCO	Linkage Officer	Nurse	Lab tech	Clinical Officer	HRIO/Data officer/Information and Records Associate	HTS/Adherence Counsellor	PO	Pharm Tech	Pharmacist	Office Assistant/Admin/Receptionist	Student	Nutritionist	Housekeeper/Security/Driver	Technical supervisor/M&E	Peer educator/CHV/CHA	SCLARO/SCPF
Coptic	Central	2017-01-17	27	6	0	0	0	5	1	5	1	11	1	2	0	1	0	0	0	0	0	0	Central training registration lists were provided for a single day only. Trainings were two days each, plus a CME on the third day for all additional staff. Number of participants is therefore doubled in calculations aobve. Use CME data from Western to approximate CMEs in Central. Registration lists do not provide number of trainers; assume 6 per day, as there were typically 6 at each Western tra…
Nyeri	Central	2017-01-24	33	6	1	2	0	15	1	5	2	6	0	0	1	0	0	0	0	0	0	0
Kerugoya	Central	2017-03-01	27	6	0	0	0	16	1	5	1	4	0	0	0	0	0	0	0	0	0	0
Pumwani	Central	2017-03-10	43	6	2	0	0	22	1	1	4	1	0	0	0	2	6	2	1	1	0	0
Thika Level 5 Hospital	Central	2017-04-10	30	6	1	1	1	9	2	5	3	6	1	1	0	0	0	0	0	0	0	0
Ruiru SCH	Central	2017-04-10	33	6	2	1	0	12	0	12	0	5	0	0	1	0	0	0	0	0	0	0
Mbagathi	Central	2017-05-09	40	6	0	1	0	21	2	8	0	5	0	0	1	0	0	1	0	0	1	0
Kiambu	Central	2017-05-16	36	6	0	0	0	20	2	8	1	0	1	3	1	0	0	0	0	0	0	0
Murang'a	Central	2017-06-06	25	6	1	0	1	12	0	6	1	0	0	1	2	0	0	0	0	0	0	0
PCEA Kikuyu	Central	2017-06-19	22	6	0	1	0	13	0	1	0	6	0	1	0	0	0	0	0	0	0	0
Karatina	Central	2017-07-19	26	6	0	0	0	11	1	5	2	3	0	3	0	0	0	1	0	0	0	0
St. Mary's	Central	2017-07-25	21	6	1	0	0	5	1	4	2	7	0	1	0	0	0	0	0	0	0	0
Rachuonyo	Western	2017-02-15	33	6	0	0	0	8	4	7	4	6	0	2	0	0	0	0	0	0	2	0	Number of trainers obtained from receipts, which list PSUP staff who received facilitation
Rachuonyo	Western	2017-02-16	34	6	0	1	0	8	4	7	4	6	0	2	0	0	0	0	0	0	2	0	Number of trainers obtained from receipts, which list PSUP staff who received facilitation
Migori	Western	2017-02-22	34	6	1	1	0	12	1	8	1	4	0	2	0	0	0	1	0	0	3	0	Number of trainers obtained from receipts, which list PSUP staff who received facilitation
Migori	Western	2017-02-23	32	6	3	1	0	12	1	7	0	4	0	2	0	0	0	1	0	0	1	0	Number of trainers obtained from receipts, which list PSUP staff who received facilitation
KCH & Rabuor	Western	2017-03-08	101	6	0	0	0	37	2	13	10	15	0	3	0	0	8	9	2	0	2	0	Number of trainers assumed given number documented at other trainings
KCH & Rabuor	Western	2017-03-09	39	6	0	0	0	9	2	6	6	11	0	2	0	0	0	0	0	0	3	0	Number of trainers assumed given number documented at other trainings
Siaya	Western	2017-03-14	35	5	0	1	0	14	1	3	3	10	1	1	0	0	0	0	0	0	1	0	Number of trainers obtained from receipts, which list PSUP staff who received facilitation
Siaya	Western	2017-03-15	33	5	0	1	0	14	1	4	3	8	0	1	0	0	0	0	0	0	1	0	Number of trainers obtained from receipts, which list PSUP staff who received facilitation
Kombewa	Western	2017-04-05	30	7	0	0	0	9	1	10	2	5	0	1	1	0	0	1	0	0	0	0	Number of trainers obtained from receipts, which list PSUP staff who received facilitation
Kombewa	Western	2017-04-06	30	7	0	0	1	9	1	10	2	4	0	1	1	0	0	1	0	0	0	0	Number of trainers obtained from receipts, which list PSUP staff who received facilitation
Bondo	Western	2017-05-03	30	6	0	0	0	6	1	6	0	7	0	2	1	0	0	0	0	0	7	0	Number of trainers assumed given number documented at other trainings
Bondo	Western	2017-05-04	31	6	0	0	0	5	1	6	1	8	0	2	1	0	0	0	0	0	7	0	Number of trainers assumed given number documented at other trainings
Nyakach	Western	2017-05-09	26	6	0	0	2	4	1	7	3	4	1	1	1	0	0	1	0	0	1	0	Number of trainers assumed given number documented at other trainings
Nyakach	Western	2017-05-10	25	6	0	0	3	5	0	7	2	4	1	0	1	0	0	1	0	0	1	0	Number of trainers assumed given number documented at other trainings
Rongo	Western	2017-06-06	30	6	0	0	1	12	1	9	0	0	0	1	0	1	0	0	0	0	5	0	Number of trainers assumed given number documented at other trainings
Rongo	Western	2017-06-07	30	6	0	0	1	12	1	9	0	0	0	1	0	1	0	0	0	0	5	0	Rongo training log included only day 2, so day 1 above is a duplicate of day 2. Number of trainers assumed given number documented at other trainings
Muhoroni	Western	2017-06-15	22	5	0	0	0	4	3	2	2	8	0	1	1	0	0	0	0	0	1	0	Number of trainers obtained from lists included with training registration lists
Muhoroni	Western	2017-06-16	24	6	0	0	0	4	2	2	1	7	5	1	1	0	0	0	0	0	1	0	Number of trainers obtained from lists included with training registration lists
Lumumba	Western	2017-07-12	28	6	0	0	0	3	1	7	7	7	0	2	0	0	0	1	0	0	0	0	Number of trainers assumed given number documented at other trainings
Lumumba	Western	2017-07-13	29	6	0	1	1	3	1	7	7	6	0	2	0	0	0	1	0	0	0	0	Number of trainers assumed given number documented at other trainings
Ahero	Western	2017-07-19	33	6	1	0	0	8	2	9	3	1	2	3	0	0	0	1	0	0	1	2	Number of trainers assumed given number documented at other trainings
Ahero	Western	2017-07-20	34	6	1	0	0	8	2	9	3	3	2	3	0	0	0	1	0	0	1	1	Number of trainers assumed given number documented at other trainings
Rachuonyo - CME	Western	2017-02-15	98	6	11	1	0	31	4	13	4	8	3	5	0	3	5	4	0	0	6	0	Number of trainers for CME assumed to be the same as for training
Migori - CME	Western	2017-02-24	150	6	23	1	1	28	7	20	10	12	0	5	0	6	30	2	1	0	4	0	Number of trainers for CME assumed to be the same as for training
KCH & Rabuor - CME	Western	2017-03-10	48	6	8	0	0	9	1	6	5	7	0	3	0	1	0	3	1	0	4	0	Number of trainers for CME assumed to be the same as for training
Siaya - CME	Western	2017-03-16	76	5	3	0	1	27	6	7	6	13	0	0	0	2	2	0	0	0	9	0	Number of trainers for CME assumed to be the same as for training
Kombewa - CME	Western	2017-04-07	63	7	5	0	2	15	1	7	12	7	0	2	1	4	0	3	0	0	4	0	Number of trainers for CME assumed to be the same as for training
Bondo - CME	Western	2017-05-05	55	6	2	0	1	16	0	6	1	18	0	3	1	0	3	0	0	0	4	0	Number of trainers for CME assumed to be the same as for training
Nyakach - CME	Western	2017-05-11	31	6	4	0	0	7	0	4	4	5	0	0	0	0	1	2	0	0	4	0	Number of trainers for CME assumed to be the same as for training
Rongo - CME	Western	2017-06-08	68	6	6	0	8	6	2	13	8	10	0	1	0	3	0	1	1	0	9	0	Number of trainers for CME assumed to be the same as for training
Muhoroni - CME	Western	2017-06-21	52	6	0	0	0	10	3	5	6	13	5	0	1	4	0	1	4	0	0	0	Number of trainers for CME assumed to be the same as for training
Lumumba - CME	Western	2017-07-14	87	6	18	0	0	11	8	9	17	9	0	1	3	5	0	4	0	1	1	0	Number of trainers for CME assumed to be the same as for training
Ahero - CME	Western	2017-07-21	58	6	6	0	0	0	5	4	4	11	0	2	0	3	9	0	2	0	12	0	Number of trainers for CME assumed to be the same as for training
		Total unique participants	2307
		Total participants in training	735
		Total participants in CME	1572

## Sheet: training-MOH
Training
	Discount rate	0.03
No	Item	Province	Date	Unit cost	Number	Total cost	Currency (1=KSh, 2=USD)	Exchange rate	USD	2019 USD	Useful life (yrs)	Annuity factor	Annual cost	Proportion of year	% for intervention	Total adj. cost	Total for intervention	Notes	Cost category
1	Development of training materials (UW)	Central	2016-11-01	16054	0.5	8027	2	105.26	8027	8348.08	5	4.57971	1822.84	1	1	1822.84	8348.08	Date is approximate. Includes salary and fringe for 258 hours of work	Training
2	Development of training materials (UW)	Western	2016-11-01	16054	0.5	8027	2	105.26	8027	8348.08	5	4.57971	1822.84	1	1	1822.84	8348.08	Date is approximate. Includes salary and fringe for 258 hours of work	Training
3	Conference facility	Central		0	1	0	1	105.26	0	0	5	4.57971	0	1	1	0	0	Modular training is facility-based	Training
4	Conference facility	Western		0	1	0	1	105.26	0	0	5	4.57971	0	1	1	0	0	Modular training is facility-based	Training
5	Refreshments	Central		100635	1	100635	1	105.26	956.061	994.304	5	4.57971	217.111	1	1	217.111	994.304		Training
6	Refreshments	Western		87502	1	87502	1	105.26	831.294	864.546	5	4.57971	188.778	1	1	188.778	864.546		Training
7	Materials	Central		624606	1	624606	1	105.26	5933.93	6171.29	5	4.57971	1347.53	1	1	1347.53	6171.29		Training
8	Materials	Western		209284	1	209284	1	105.26	1988.26	2067.79	5	4.57971	451.511	1	1	451.511	2067.79		Training
9	Miscellaneous	Central		0	1	0	1	105.26	0	0	5	4.57971	0	1	1	0	0		Training
10	Miscellaneous	Western		0	1	0	1	105.26	0	0	5	4.57971	0	1	1	0	0		Training
11	Trainee facilitation	Central		0	1	0	1	105.26	0	0	5	4.57971	0	1	1	0	0		Training
12	Trainee facilitation	Western		0	1	0	1	105.26	0	0	5	4.57971	0	1	1	0	0		Training
13	Trainee salaries	Central		643.545	24	15445.1	2	105.26	15445.1	16062.9	5	4.57971	3507.4	1	1	3507.4	16062.9	Assumes similar distribution of trainees as in PSUP training, but that training is one 6.5-hour day instead of 2 6.5-hour days, and that only ~3 participants are trained per facility. There were typically about 30 participants at PSUP trainings, so I've divided total trainee salaries by 10.	Training
14	Trainee salaries	Western		643.545	24	15445.1	2	105.26	15445.1	16062.9	5	4.57971	3507.4	1	1	3507.4	16062.9	Assumes similar distribution of trainees as in PSUP training, but that training is one 6.5-hour day instead of 2 6.5-hour days, and that only ~3 participants are trained per facility. There were typically about 30 participants at PSUP trainings, so I've divided total trainee salaries by 10.	Training
15	Trainer facilitation	Central		25200	1	25200	1	105.26	239.407	248.983	5	4.57971	54.3667	1	1	54.3667	248.983	Assumes 3 trainers present at a training per clinic, per averages across modular training reports. Trainer facilitation costs for Central are therefore multiplied by 3/5 (there were typically 5 PSUP staff on-hand for trainings).	Training
16	Trainer facilitation	Western		367200	1	367200	1	105.26	3488.5	3628.04	5	4.57971	792.2	1	1	792.2	3628.04	Western trainings included overnight facilitation since many facilities were remotely located, so are more costly. Assume that trainer facilitation from MOH perspective would include similarly higher costs. Assumes 3 trainers present at a training per clinic, per averages across modular training reports. Trainer facilitation costs for Wesern are therefore multiplied by 3/5 (there were typically 5…	Training
17	Trainer salaries	Central		132.994	24	3191.86	2	105.26	3191.86	3319.54	5	4.57971	724.836	1	1	724.836	3319.54	Per modular training reports, average of 3 facilitators per training, with the trainer earning a salary similar to that of a CO or nurse.	Training
18	Trainer salaries	Western		132.994	24	3191.86	2	105.26	3191.86	3319.54	5	4.57971	724.836	1	1	724.836	3319.54	Per modular training reports, average of 3 facilitators per training, with the trainer earning a salary similar to that of a CO or nurse.	Training
															Total	15161.7	69436
Modular training participants (see file /Volumes/GoogleDrive/My Drive/UW Epi Program/Partners Scale-up/Costing/Data/Modular training reports/MT participants.xlsx for details)
Clinc	Province	Date	Number of days of training	Hours per day	Total hours of training	Participants	Trainers	Social worker	HRIO/Data clerk	Pharm tech	Pharmacist	Lab tech	CO	Nurse	Housekeeper/security/driver	Office assistant/receptionist/admin	Nutritionist	HTS/Adherence Counsellor	Peer educator/CHV/CHA
Coptic IA	Central	2018-03-27	3	3	9	42	3	5	5	1	0	0	2	5	4	7	2	5	1
Karuri	Central	2018-11-26	2	7 1st, 5 2nd	12	25	4	0	1	2	0	1	3	9	0	1	0	1	7
Kiambu	Central	2018-03-14	2	7	14	23	3	0	1	2	0	0	2	6	0	0	0	10	2
Kikuyu	Central	2018-04-23	3	2.5	7.5	22	3	0	0	0	0	0	7	15	0	0	0	0	0
Maragua	Central	2018-10-30	2	7.5	15	19	4	0	1	1	0	2	2	12	0	0	0	1	0
Mbagathi	Central	2018-07-12	2	5	10	17	4	1	0	0	2	0	2	3	0	0	1	6	2
Nyeri	Central	2018-04-11	2	7	14	23	3	1	2	1	2	0	3	12	0	0	0	0	2
Muranga	Central	2018-06-27	2	7.5	15	28	4	2	5	2	0	1	5	2	0	0	3	5	3
Pumwani	Central	2018-08-28	2	7	14	10	4	0	0	0	0	2	2	2	0	0	1	3	0
Rachuonyo	Central	2018-07-09	2	7	14	17	3	0	3	0	0	0	4	4	0	0	1	3	2
Thika	Central	2018-08-29	2	7	14	19	4	0	2	0	0	1	5	11	0	0	0	0	0
Kilifi	Coast	2018-08-10	2	4	8	27	3	1	3	0	1	5	1	8	0	1	2	1	4
Migori	Western	2018-09-18	3	3	9	23	3	2	3	0	0	0	4	2	0	0	0	10	2
Muhoroni	Western	2018-06-20	2	7	14	26	2	0	2	1	0	0	7	3	0	0	1	11	1
Nyabondo	Western	2018-03-27	3	3	9	37	3	3	2	5	0	0	5	17	0	0	0	3	2
Nyakach	Western	2018-03-08	3	3	9	17	3	1	2	0	0	0	4	1	0	1	0	5	3
Rongo	Western	2018-04-13	2	7	14	30	3	0	4	0	0	5	4	6	0	0	2	5	4
AVERAGE	Central		2		13		4	1	2	1	0	1	3	7	0	1	1	3	2	26
AVERAGE	Western		3		11		3	1	3	1	0	1	5	6	0	0	1	7	2	30
AVERAGE	Total		2.3		12		3.29412	0.941176	2.11765	0.882353	0.294118	1	3.64706	6.94118	0.235294	0.588235	0.764706	4.05882	2.05882	26.8235
						Salary group	D	B	B	D	E	B	D	D	B	B	C	A	A
						Salary per training	132.994	20.977	47.1984	35.6235	15.4828	22.2881	147.244	280.238	5.24426	13.1107	22.4399	22.358	11.341	643.545

## Sheet: demand-creation
Demand creation
	Discount rate	0.03
No	Item	Province	Date	Unit cost	Number	Total cost	Currency (1=KSh, 2=USD)	Exchange rate	USD	2019 USD	Useful life (yrs)	Annuity factor	Annual cost	Proportion of year	% for intervention	Total adj. cost	Total for intervention (bulk)	Notes	Cost category
1	Development of demand creation materials (UW)	Central	2016-11-01	482	0.5	241	2	105.26	241	250.64	5	4.57971	54.7284	1	1	54.7284	250.64	Date is approximate. Cost includes salary and fringe for 9 hours of work.	Demand creation
2	Development of demand creation materials (UW)	Western	2016-11-01	482	0.5	241	2	105.26	241	250.64	5	4.57971	54.7284	1	1	54.7284	250.64	Date is approximate. Cost includes salary and fringe for 9 hours of work.	Demand creation
3	Posters and flyers	Western		54500	1	54500	1	105.26	517.766	538.476	5	4.57971	117.579	1	1	117.579	538.476	Supplies were purchased on multiple different occasions. Using single approximate date for simplicity	Demand creation
4	Posters and flyers	Central		76560	1	76560	1	105.26	727.342	756.435	5	4.57971	165.171	1	1	165.171	756.435		Demand creation
5	Radio program (staff facilitation)	Western		68500	1	68500	1	105.26	650.77	676.8	5	4.57971	147.782	1	1	147.782	676.8	Transport for JO to radio facilities (paid for by PSUP)	Demand creation
6	Radio program (donated airtime)	Western		35000	28	980000	1	105.26	9310.28	9682.69	5	4.57971	2114.26	1	1	2114.26	9682.69	Donated airtime from Kisumu radio stations	Demand creation
7	Miscellaneous	Western		27600	1	27600	1	105.26	262.208	272.696	5	4.57971	59.5445	1	1	59.5445	272.696	Includes meetings with church groups and training for media members.	Demand creation
8	Scale-up lab coats	Both		81000	1	81000	1	105.26	769.523	800.304	5	4.57971	174.75	1	1	174.75	800.304		Clinic motivation
9	Cake	Both		4000	24	96000	1	105.26	912.027	948.508	5	4.57971	207.111	1	1	207.111	948.508	Cake is only in one receipt for Central and none for Western. However, each clinic is to receive cake when they meet enrollment target, so assigning 24 units (one per clinic)	Clinic motivation
															Total	3095.65	14177.2
															Total (excluding donated radio airtime)	981.395	4494.5

## Sheet: other-start-up
Miscellaneous start-up costs
	Discount rate	0.03
No	Item	Date	Unit cost	Number	Total cost	Currency (1=KSh, 2=USD)	Exchange rate	USD	2019 USD	Useful life (yrs)	Annuity factor	Annual cost	Proportion of year	% for intervention	Total adj. cost	Total for intervention	Notes	Cost category
1	Filing cabinets		17900	12	214800	1	105.26	2040.66	2122.29	5	4.57971	463.411	1	1	463.411	2122.29	All clinics in Western received a filing cabinet	Capital
2	BP machine		2800	1	2800	1	105.26	26.6008	27.6648	5	4.57971	6.04074	1	1	6.04074	27.6648		Capital
3	Cellphone hand sets for sites		1000	8	8000	1	105.26	76.0023	79.0424	5	4.57971	17.2593	1	1	17.2593	79.0424		Capital
4	Stakeholder coordination - Central		530000	1	530000	1	105.26	5035.15	5236.56	5	4.57971	1143.43	1	1	1143.43	5236.56	These costs are for travel facilitation and exclude value of participant salaries	Stakeholder coordination
5	Stakeholder coordination - Western		158350	1	158350	1	105.26	1504.37	1564.54	5	4.57971	341.626	1	1	341.626	1564.54	These costs are for travel facilitation and exclude value of participant salaries	Stakeholder coordination
6	One-time fee charged to imported PrEP		275517	1	275517	1	105.26	2617.49	2722.19	5	4.57971	594.403	1	1	594.403	2722.19	Cost estimate provided by DW	PrEP
														Total	2566.17	11752.3

## Sheet: recurrent
Annual recurrent costs per clinic
No	Item	Date	Unit cost	Number	Frequency of recurrence (per year)	Total annual cost	Currency (1=KSh, 2=USD)	Exchange rate	USD	2019 USD	% for intervention	Total for intervention (per clinic)	Total for intervention (24 clinics)	Notes	Cost category
1	HTS counselling (time dedicated to PrEP)		1.15819	9.32515	247	2667.68	2	105.26	2667.68	2774.38	1	2774.38	66585.2	Number of days is number of weekdays per year minus holidays	Personnel
2	Health talks (time dedicated to PrEP)		2.61089	0.28	247	180.569	2	105.26	180.569	187.792	1	187.792	4507.01		Personnel
3	Utilities		112500	1	12	1350000	1	105.26	12825.4	13338.4	0.01	133.384	3201.22		Facility
4	Maintenance and repairs		150000	1	12	1800000	1	105.26	17100.5	17784.5	0.01	177.845	4268.29		Facility
5	Support group - SSD and clinical personnel		5.22178	0.566667	6	17.7541	2	105.26	17.7541	18.4642	1	18.4642	443.141	About 80% of clinics have a support group, based on cost-questionnaire responses.	Personnel
6	Support group - refreshments		4750	0.8	6	22800	1	105.26	216.606	225.271	1	225.271	5406.5	Per Western expense report, receipts 7-21 and 6-137, cost is 10000 Ksh per support group. However, in conversations with TAs on coordinators' call to discuss cost estimates, cost is 7000 Ksh in Central (per CT) and 2500 Ksh in Western (per BN). Use average here of 4750. About 80% of clinics have a support group, based on cost-questionnaire responses.	Supplies
7	Airtime		1000	1	12	12000	1	105.26	114.003	118.564	1	118.564	2845.53		Supplies
8	Diaries		774.5	1	1	774.5	1	105.26	7.35797	7.65229	1	7.65229	183.655		Supplies
9	Registers		812	1	1	812	1	105.26	7.71423	8.0228	1	8.0228	192.547	Receipt 220, Western expense report 1. Lists "custody tracking form books", which I assume refers to registers.	Supplies
10	Lab requisition books		522	1	1	522	1	105.26	4.95915	5.15751	1	5.15751	123.78		Supplies
11	Technical advisors (MOH)		2.69155	1	12	32.2986	2	105.26	32.2986	33.5905	1	33.5905	806.173	Per GO in 10/11/2018 meeting, TA support in Namibia is one visit per clinic per month for ART support. We assume one monthly visit per clinic for TA support, with 10% of that time dedicated to PrEP support. Unit cost is the hourly salary of a clinical officer (TA background is typically in nursing or clinical).	Personnel
12	Technical advisors (project)		30.9735	1	26	805.31	2	105.26	805.31	837.522	1	837.522	20100.5	Bi-weekly 4-hour TA visit	Personnel
											Total annual recurring costs per clinic (MOH)	3690.13
											Total annual recurring costs for all clinics (MOH)	88563
											Total annual recurring costs per clinic (Project)	4527.65
											Total annual recurring costs for all clinics (Project)	108664

## Sheet: visit-costs
Initiation
No	Item	Date	Unit cost	Number	Total cost	Currency (1=KSh, 2=USD)	Exchange rate	USD	2019 USD	% for intervention	Total for intervention	Notes	Cost category
1	Personnel time		1.52918	1	1.52918	2	105.26	1.52918	1.52918	1	1.52918	Personnel costs are already in 2019 USD
2	PrEP booklet (client encounter form)		232	1	232	1	105.26	2.20407	2.29223	1	2.29223	Invoice dated 18 July 2017, receipt 131 from Central expense report, Part VI.
3	PrEP appointment card		23.2	1	23.2	1	105.26	0.220407	0.229223	1	0.229223	Invoice dated 18 July 2017, receipt 131 from Central expense report, Part VI.
4	Client file		23.2	1	23.2	1	105.26	0.220407	0.229223	1	0.229223	Receipt 54 from Western expense report II
5	PrEP drug		6.75	1	6.75	2	105.26	6.75	7.02	1	7.02	Cost estimate provided by DW. Cost per bottle donated by Gilead of $6.25, + 8% charged by KEMSA for storage and distribution.
6	HIV test		30	1	30	1	105.26	0.285009	0.296409	1	0.296409	Cost estimate provided by DW.
										Total	11.5963
Follow-up: 1-month
No	Item	Date	Unit cost	Number	Total cost	Currency (1=KSh, 2=USD)	Exchange rate	USD	2019 USD	% for intervention	Total for intervention	Notes	Cost category
1	Personnel time		1.12085	1	1.12085	2	105.26	1.12085	1.12085	1	1.12085	Personnel costs are already in 2019 USD
2	HIV test		30	1	30	1	105.26	0.285009	0.296409	1	0.296409	Cost estimate provided by DW.
3	PrEP drug		6.75	2	13.5	2	105.26	13.5	14.04	1	14.04	Cost estimate provided by DW. Cost per bottle donated by Gilead of $6.25, + 8% charged by KEMSA for storage and distribution.
										Total	15.4573
Follow-up: Quarterly
No	Item	Date	Unit cost	Number	Total cost	Currency (1=KSh, 2=USD)	Exchange rate	USD	2019 USD	% for intervention	Total for intervention	Notes	Cost category
1	Personnel time		1.12085	1	1.12085	2	105.26	1.12085	1.12085	1	1.12085	Personnel costs are already in 2019 USD
2	HIV test		30	1	30	1	105.26	0.285009	0.296409	1	0.296409	Cost estimate provided by DW.
3	PrEP drug		6.75	3	20.25	2	105.26	20.25	21.06	1	21.06	Cost estimate provided by DW. Cost per bottle donated by Gilead of $6.25, + 8% charged by KEMSA for storage and distribution.
										Total	22.4773
Follow-up: Refill-only
No	Item	Date	Unit cost	Number	Total cost	Currency (1=KSh, 2=USD)	Exchange rate	USD	2019 USD	% for intervention	Total for intervention	Notes	Cost category
1	Personnel time		0.559481	1	0.559481	2	105.26	0.559481	0.559481	1	0.559481	Personnel costs are already in 2019 USD

## Sheet: client-visits
Cost of client visits in first year of PrEP provision
Note: Visit data estimated in /Volumes/GoogleDrive/My Drive/UW Epi Program/Partners Scale-up/Costing/Analysis/costing_analyses_v5.R
No.	Item	Unit cost	Number	Total cost	Currency (1=KSh, 2=USD)	Exchange rate	2019 USD	Cost category	Notes
1	Supplies	2.75067	2567	7060.98	2	105.26	7060.98	Supplies	Supplies are used only at initiation visits (i.e., to open file), so number here is the same as the number of initiation visits.
2	Personnel, initiation	1.52918	2567	3925.41	2	105.26	3925.41	Personnel
3	Personnel, follow-up	1.12085	3286	3683.13	2	105.26	3683.13	Personnel
4	Personnel, refill	0.559481	950	531.507	2	105.26	531.507	Personnel
5	Personnel, lab tests	2.03534	162	329.725	2	105.26	329.725	Personnel	Number of tests obtained from routinely collected data.
6	HIV test	0.296409	5267	1561.19	2	105.26	1561.19	Supplies	Number of tests obtained from routinely collected data.
7	PrEP (30 pills)	7.02	8847	62105.9	2	105.26	62105.9	PrEP	Number of months of PrEP coverage obtained from routinely collected data.

## Sheet: time-motion-2018
Clinic name		Ahero County Hospital																Codes				Visit type	3	1	3	3	7	1	2	1	3	1	3	3	1	3	5	3	1	3	3	4	3	3	3	3	1	2	4
Date		24/01/2018																Visit type	1	Initiation, alone		Clinic	1	1	2	2	2	2	3	4	6	7	7	7	8	8	8	8	7	7	7	6	6	6	6	8	8	8	2
Data collector		KP, BN																	2	Initiation, with partner		Visit number	1	2	1	2	3	4	1	1	1	1	2	3	1	2	3	4	4	5	6	2	3	4	5	5	6	7	5
Type of visit		PrEP client attended clinic alone for 3-month follow-up																	3	Follow-up, alone		Total PrEP client time	00:44:00	01:13:00	00:22:00	00:48:30	00:16:00	00:46:00	00:52:30	00:45:40	00:29:00	01:34:00	01:46:00	00:58:00	00:36:00	01:23:00	00:20:00	00:37:00	01:56:30	00:58:00	01:03:00	01:13:00	00:55:00	00:30:00	00:43:00	00:42:00	00:41:40	01:48:00	00:45:00
																			4	Follow-up, with partner		Client PrEP consult time	00:28:00	00:39:00	00:14:00	00:20:30	00:16:00	00:31:00	00:37:30	00:39:00	00:19:30	00:38:20	00:21:00	00:29:00	00:20:00	00:38:00	00:20:00	00:25:30	00:39:30	00:27:30	00:34:00	00:23:30	00:32:00	00:18:00	00:29:00	00:33:00	00:35:40	01:13:00	00:34:30
						Client time			Staff time										5	Refill-only, alone		Client PrEP waiting time	00:16:00	00:34:00	00:08:00	00:28:00	00:00:00	00:15:00	00:15:00	00:06:40	00:09:30	00:55:40	01:25:00	00:29:00	00:16:00	00:45:00	00:00:00	00:11:30	01:17:00	00:30:30	00:29:00	00:49:30	00:23:00	00:12:00	00:14:00	00:09:00	00:06:00	00:35:00	00:10:30
Clinic	Visit #	Activity	Time start	Time stop	Total time	Consultation	Waiting	Other	PrEP	ART	Research	Job title	Salary category	Time category	Alone/partner	Notes			6	Refill-only, partner pick-up		Total staff time	00:35:00	01:00:00	00:21:00	00:24:30	00:16:00	00:46:00	00:52:30	00:47:10	00:20:30	00:45:00	00:24:00	00:33:00	00:28:30	00:38:00	00:20:00	00:35:00	00:45:00	00:30:30	00:36:00	00:40:00	00:32:00	00:23:00	00:38:00	00:37:00	00:38:40	01:33:00	00:44:00
1	1	File retrieval in Social Science Department (SSD)	10:54:00	10:58:00	00:04:00		x		x			Social worker	B	Follow-up	Alone				7	Screening only		Staff PrEP time	00:35:00	01:00:00	00:21:00	00:24:30	00:16:00	00:46:00	00:37:30	00:47:10	00:20:30	00:45:00	00:24:00	00:33:00	00:28:30	00:38:00	00:20:00	00:35:00	00:45:00	00:30:30	00:36:00	00:23:30	00:32:00	00:23:00	00:38:00	00:37:00	00:38:40	01:18:00	00:34:30
1	1	Walk to HTS in tent (unaccompanied)	10:58:00	10:59:00	00:01:00		x							Follow-up	Alone			Clinic	1	Ahero		Staff ART time	00:00:00	00:00:00	00:00:00	00:00:00	00:00:00	00:00:00	00:15:00	00:00:00	00:00:00	00:00:00	00:00:00	00:00:00	00:00:00	00:00:00	00:00:00	00:00:00	00:00:00	00:00:00	00:00:00	00:16:30	00:00:00	00:00:00	00:00:00	00:00:00	00:00:00	00:15:00	00:09:30
1	1	HTS in tent for retesting with HTS provider/counsellor	10:59:00	11:06:00	00:07:00	x			x			HTS counsellor	F	Follow-up	Alone				2	Siaya		Data clerk	00:00:00	00:00:00	00:00:00	00:00:00	00:00:00	00:00:00	00:00:00	00:00:00	00:00:00	00:12:50	00:03:00	00:02:00	00:00:00	00:00:00	00:00:00	00:00:00	00:17:00	00:00:00	00:00:00	00:00:00	00:00:00	00:00:00	00:00:00	00:00:00	00:00:00	00:00:00	00:00:00
1	1	SSD worker accompanies to triage	11:06:00	11:07:00	00:01:00		x		x			Social worker	B	Follow-up	Alone				3	Migori		Health Records and Information Officer	00:00:00	00:00:00	00:00:00	00:00:00	00:00:00	00:00:00	00:00:00	00:00:00	00:00:00	00:00:00	00:00:00	00:00:00	00:16:30	00:22:00	00:05:00	00:13:00	00:00:00	00:00:00	00:00:00	00:00:00	00:00:00	00:00:00	00:00:00	00:03:00	00:03:00	00:05:00	00:00:00
1	1	SSD worker takes temperature in triage	11:07:00	11:08:00	00:01:00	x			x			Social worker	B	Follow-up	Alone				4	Muhoroni		Peer educator	00:00:00	00:00:00	00:03:00	00:03:00	00:00:00	00:00:00	00:00:00	00:26:10	00:00:00	00:00:00	00:00:00	00:00:00	00:00:00	00:00:00	00:00:00	00:00:00	00:01:30	00:00:00	00:01:00	00:00:00	00:00:00	00:00:00	00:00:00	00:00:00	00:00:00	00:00:00	00:00:00
1	1	Waiting with SSD worker in triage	11:08:00	11:09:00	00:01:00		x		x			Social worker	B	Follow-up	Alone				5	Kisumu		Social worker	00:10:00	00:20:00	00:00:00	00:00:00	00:00:00	00:00:00	00:00:00	00:00:00	00:00:00	00:00:00	00:00:00	00:00:00	00:00:00	00:00:00	00:00:00	00:00:00	00:00:00	00:00:00	00:00:00	00:00:00	00:00:00	00:00:00	00:00:00	00:00:00	00:00:00	00:00:00	00:00:00
1	1	SSD woker takes BP in triage	11:09:00	11:11:00	00:02:00	x			x			Social worker	B	Follow-up	Alone				6	Pumwani		HTS counsellor	00:07:00	00:00:00	00:00:00	00:00:00	00:00:00	00:00:00	00:00:00	00:00:00	00:10:30	00:14:00	00:09:00	00:17:00	00:00:00	00:09:00	00:00:00	00:12:00	00:15:00	00:20:00	00:25:00	00:14:00	00:17:00	00:11:00	00:33:00	00:08:00	00:09:40	00:15:00	00:25:00
1	1	SSD worker accompanies client to clinical officer room	11:11:00	11:12:00	00:01:00		x		x			Social worker	B	Follow-up	Alone				7	Murang'a		Adherence counsellor	00:00:00	00:00:00	00:09:00	00:09:00	00:16:00	00:26:00	00:00:00	00:00:00	00:00:00	00:00:00	00:00:00	00:00:00	00:00:00	00:00:00	00:00:00	00:00:00	00:00:00	00:00:00	00:00:00	00:00:00	00:00:00	00:00:00	00:00:00	00:11:00	00:14:00	00:21:00	00:02:30
1	1	In consultation with clinical officer	11:12:00	11:19:00	00:07:00	x			x			Clinical officer	D	Follow-up	Alone				8	Kiambu		Nutritionist	00:00:00	00:00:00	00:00:00	00:00:00	00:00:00	00:00:00	00:00:00	00:00:00	00:04:00	00:00:00	00:00:00	00:00:00	00:00:00	00:00:00	00:00:00	00:00:00	00:00:00	00:00:00	00:00:00	00:00:00	00:00:00	00:00:00	00:00:00	00:00:00	00:00:00	00:00:00	00:00:00
1	1	Client walks to lab waiting area (unaccompanied)	11:19:00	11:20:00	00:01:00			x						Follow-up	Alone							Nurse	00:00:00	00:00:00	00:00:00	00:00:00	00:00:00	00:00:00	00:37:00	00:00:00	00:01:30	00:04:00	00:02:00	00:10:00	00:04:00	00:00:00	00:00:00	00:02:00	00:00:00	00:02:30	00:00:00	00:08:00	00:07:00	00:07:00	00:04:00	00:04:00	00:02:00	00:05:00	00:00:00
1	1	Client in for labs/queuing. Client reported symptoms of malaria and missed most recent menses. CO sent to labs for malaria evaluation and pregnancy testing; lab work unrelated to PrEP.	11:20:00	11:47:00	00:27:00			x						Follow-up	Alone							Clinical officer	00:16:00	00:16:00	00:07:00	00:07:30	00:00:00	00:14:00	00:00:00	00:12:00	00:04:30	00:09:10	00:06:00	00:00:00	00:04:30	00:02:00	00:05:00	00:00:00	00:08:00	00:05:00	00:05:00	00:01:30	00:03:00	00:03:00	00:01:00	00:06:00	00:04:00	00:20:00	00:04:30
1	1	Return to CO waiting bay (unaccompanied)	11:47:00	11:48:00	00:01:00			x						Follow-up	Alone							Receptionist	00:00:00	00:00:00	00:00:00	00:01:00	00:00:00	00:00:00	00:00:30	00:00:00	00:00:00	00:00:00	00:00:00	00:00:00	00:00:00	00:00:00	00:00:00	00:00:00	00:00:00	00:00:00	00:00:00	00:00:00	00:00:00	00:02:00	00:00:00	00:00:00	00:00:00	00:00:00	00:00:00
1	1	Waiting for CO in queue	11:48:00	11:56:00	00:08:00		x							Follow-up	Alone							Phlebotomist	00:00:00	00:02:00	00:00:00	00:01:00	00:00:00	00:00:00	00:00:00	00:00:00	00:00:00	00:00:00	00:00:00	00:00:00	00:00:00	00:00:00	00:00:00	00:00:00	00:00:00	00:00:00	00:00:00	00:00:00	00:05:00	00:00:00	00:00:00	00:00:00	00:00:00	00:00:00	00:00:00
1	1	In consultation with clinical officer - reviewed lab results (pregnancy positive) and continued PrEP-related activities	11:56:00	12:05:00	00:09:00	x			x			Clinical officer	D	Follow-up	Alone							Lab technician	00:00:00	00:20:00	00:00:00	00:00:00	00:00:00	00:00:00	00:00:00	00:00:00	00:00:00	00:00:00	00:00:00	00:00:00	00:00:00	00:00:00	00:00:00	00:00:00	00:00:00	00:00:00	00:00:00	00:00:00	00:00:00	00:00:00	00:00:00	00:00:00	00:00:00	00:00:00	00:00:00
1	1	Pharmacy	12:05:00	12:07:00	00:02:00	x			x			Pharmacy technologist	D	Follow-up	Alone							Pharmacy technologist	00:02:00	00:02:00	00:02:00	00:03:00	00:00:00	00:06:00	00:00:00	00:09:00	00:00:00	00:00:00	00:00:00	00:00:00	00:03:30	00:05:00	00:10:00	00:08:00	00:00:00	00:00:00	00:00:00	00:00:00	00:00:00	00:00:00	00:00:00	00:05:00	00:06:00	00:12:00	00:02:30
																						Pharmacist	00:00:00	00:00:00	00:00:00	00:00:00	00:00:00	00:00:00	00:00:00	00:00:00	00:00:00	00:05:00	00:04:00	00:04:00	00:00:00	00:00:00	00:00:00	00:00:00	00:03:30	00:03:00	00:05:00	00:00:00	00:00:00	00:00:00	00:00:00	00:00:00	00:00:00	00:00:00	00:00:00
Clinic name		Ahero County Hospital																				Salary category time
Date		24/01/2018																				A	00:00:00	00:00:00	00:03:00	00:03:00	00:00:00	00:00:00	00:00:00	00:26:10	00:00:00	00:00:00	00:00:00	00:00:00	00:00:00	00:00:00	00:00:00	00:00:00	00:01:30	00:00:00	00:01:00	00:00:00	00:00:00	00:00:00	00:00:00	00:00:00	00:00:00	00:00:00	00:00:00
Data collector		KP, MO																				B	00:10:00	00:42:00	00:09:00	00:11:00	00:16:00	00:26:00	00:01:00	00:00:00	00:00:00	00:12:50	00:03:00	00:02:00	00:16:30	00:22:00	00:05:00	00:13:00	00:17:00	00:00:00	00:00:00	00:04:00	00:05:00	00:02:00	00:00:00	00:14:00	00:17:00	00:26:00	00:05:00
Type of visit		PrEP client attended clinic alone for PrEP initiation																				C	00:00:00	00:00:00	00:00:00	00:00:00	00:00:00	00:00:00	00:00:00	00:00:00	00:04:00	00:00:00	00:00:00	00:00:00	00:00:00	00:00:00	00:00:00	00:00:00	00:00:00	00:00:00	00:00:00	00:00:00	00:00:00	00:00:00	00:00:00	00:00:00	00:00:00	00:00:00	00:00:00
																						D	00:18:00	00:18:00	00:09:00	00:10:30	00:00:00	00:20:00	00:51:30	00:21:00	00:06:00	00:13:10	00:08:00	00:10:00	00:12:00	00:07:00	00:15:00	00:10:00	00:08:00	00:07:30	00:05:00	00:21:00	00:10:00	00:10:00	00:05:00	00:15:00	00:12:00	00:37:00	00:14:00
						Client time			Staff time													E	00:00:00	00:00:00	00:00:00	00:00:00	00:00:00	00:00:00	00:00:00	00:00:00	00:00:00	00:05:00	00:04:00	00:04:00	00:00:00	00:00:00	00:00:00	00:00:00	00:03:30	00:03:00	00:05:00	00:00:00	00:00:00	00:00:00	00:00:00	00:00:00	00:00:00	00:00:00	00:00:00
Clinic	Visit #	Activity	Time start	Time stop	Total time	Consultation	Waiting	Other	PrEP	ART	Research	Job title	Salary category	Time category	Alone/partner	Notes						F	00:07:00	00:00:00	00:00:00	00:00:00	00:00:00	00:00:00	00:00:00	00:00:00	00:10:30	00:14:00	00:09:00	00:17:00	00:00:00	00:09:00	00:00:00	00:12:00	00:15:00	00:20:00	00:25:00	00:15:00	00:17:00	00:11:00	00:33:00	00:08:00	00:09:40	00:30:00	00:25:00
1	2	Social Science Department (SSD) worker - assessment of eligibility, counselling (in Luo)	11:29:00	11:45:00	00:16:00	x			x			Social worker	B	Initiation	Alone							Total cost	1.45401	2.30947	0.806219	0.952241	0.495291	1.92633	2.91876	1.37775	0.702152	1.77138	1.00764	1.24326	1.18366	1.24727	0.995888	1.1948	1.53176	1.02596	1.13617	1.59092	1.04367	0.834986	0.917375	1.42891	1.38573	3.45868	1.42239
1	2	SSD worker takes to vitals	11:45:00	11:46:00	00:01:00		x		x			Social worker	B	Initiation	Alone
1	2	Vitals with SSD	11:46:00	11:49:00	00:03:00	x			x			Social worker	B	Initiation	Alone
1	2	SSD worker accompanies to clinical officer	11:49:00	11:49:00	00:00:00		x		x			Social worker	B	Initiation	Alone
1	2	In consultation with clinical officer	11:49:00	11:56:00	00:07:00	x			x			Clinical officer	D	Initiation	Alone
1	2	Walk to lab waiting area (unaccompanied)	11:56:00	11:57:00	00:01:00		x							Initiation	Alone
1	2	Queuing at lab	11:57:00	11:58:00	00:01:00		x							Initiation	Alone
1	2	With lab receptionist/phlebotomist - taking blood	11:58:00	12:00:00	00:02:00	x			x			Phlebotomist	B	Initiation	Alone
1	2	In lab queue (tests being run)	12:00:00	12:20:00	00:20:00		x		x			Lab technician	B	Initiation	Alone
1	2	Walk to clinical officer waiting bay (unaccompanied)	12:20:00	12:21:00	00:01:00		x							Initiation	Alone
1	2	In queue for clinical officer	12:21:00	12:31:00	00:10:00		x							Initiation	Alone
1	2	In consultation with clinical officer	12:31:00	12:40:00	00:09:00	x			x			Clinical officer	D	Initiation	Alone
1	2	In pharmacy	12:40:00	12:42:00	00:02:00	x			x			Pharmacy technologist	D	Initiation	Alone
Clinic name		Siaya County Referral Hospital
Date		25/01/2018
Data collector		KP
Type of visit		PrEP client attended clinic alone for a monthly follow-up visit. At Siaya, clients have more clinical visits than are called for in guidelines until clinical staff are assured of client's understanding of PrEP and proper adherence. At that point, they transition to quarterly clinical visits, with monthly prescription refills.
						Client time			Staff time
Clinic	Visit #	Activity	Time start	Time stop	Total time	Consultation	Waiting	Other	PrEP	ART	Research	Job title	Salary category	Time category	Alone/partner	Notes
2	1	Triage for weight			00:02:00	x			x			Peer educator	A	Follow-up	Alone	This was not observed, so is estimated from peer educators' reports at triage. Per triage peer educators, vitals for follow-up appointments take 2 minutes, while vitals for initiation visits take 5 minutes, since initiation involves more vitals.
2	1	Walk from triage to waiting area outside adherence counsellor's office			00:01:00		x							Follow-up	Alone	This was not observed, but rather is estimated from observation of walking a different client from the adherence counseling room to triage.
2	1	Wait outside adherence counsellor's office while file is retrieved			00:01:00		x		x			Adherence counsellor	B	Follow-up	Alone	This was not observed, but rather is estimated.
2	1	Counseling	09:59:00	10:03:00	00:04:00	x			x			Adherence counsellor	B	Follow-up	Alone
2	1	Counselor explains to KP what counseling session entailed	10:03:00	10:07:00	00:04:00						x			Follow-up	Alone
2	1	Counseling	10:07:00	10:08:00	00:01:00	x			x			Adherence counsellor	B	Follow-up	Alone
2	1	Adherence counselor accompanies client to clinical officer's office	10:08:00	10:09:00	00:01:00		x		x			Adherence counsellor	B	Follow-up	Alone
2	1	Adherence counselor gives PrEP file to clinical officer	10:09:00	10:10:00	00:01:00		x		x			Adherence counsellor	B	Follow-up	Alone
2	1	Adherence counselor gives PrEP file to clinical officer	10:09:00	10:10:00	00:01:00				x			Clinical officer	D	Follow-up	Alone	Time and activity are duplicated to account for overlap in adherence counsellor and CO's time. Count both as staff time, but only one duplicate as client waiting time.
2	1	Consultation with clinical officer	10:10:00	10:16:00	00:06:00	x			x			Clinical officer	D	Follow-up	Alone
2	1	Returns to adherence counselor	10:16:00	10:17:00	00:01:00		x							Follow-up	Alone
2	1	Adherence counselor looks for someone to accompany client to pharmacy (client in waiting area)	10:17:00	10:18:00	00:01:00		x		x			Adherence counsellor	B	Follow-up	Alone
2	1	Adherence counsellor introduces KP to peer educator	10:18:00	10:19:00	00:01:00						x			Follow-up	Alone
2	1	Peer educator takes client to pharmacy to pick drugs	10:19:00	10:20:00	00:01:00		x		x			Peer educator	A	Follow-up	Alone
2	1	Client waiting at pharmacy. Pharmacy technologist at computer	10:20:00	10:21:00	00:01:00		x		x			Pharmacy technologist	D	Follow-up	Alone
2	1	Client talking to pharmacy technologist	10:21:00	10:22:00	00:01:00	x			x			Pharmacy technologist	D	Follow-up	Alone
Clinic name		Siaya County Referral Hospital
Date		25/01/2018
Data collector		KP
Type of visit		PrEP client attended clinic alone for a monthly follow-up visit. At Siaya, clients have more clinical visits than are called for in guidelines until clinical staff are assured of client's understanding of PrEP and proper adherence. At that point, they transition to quarterly clinical visits, with monthly prescription refills.
						Client time			Staff time
Clinic	Visit #	Activity	Time start	Time stop	Total time	Consultation	Waiting	Other	PrEP	ART	Research	Job title	Salary category	Time category	Alone/partner	Notes
2	2	Triage for weight			00:02:00	x			x			Peer educator	A	Follow-up	Alone	This was not observed, so is estimated from peer educators' reports at triage. Per triage peer educators, vitals for follow-up appointments take 2 minutes, while vitals for initiation visits take 5 minutes, since initiation involves more vitals.
2	2	Walk from triage to waiting area outside adherence counsellor's office			00:01:00		x							Follow-up	Alone	This was not observed, but rather is estimated from observation of walking a different client from the adherence counseling room to triage.
2	2	Wait outside adherence counsellor's office while file is retrieved			00:01:00		x		x			Adherence counsellor	B	Follow-up	Alone	This was not observed, but rather is estimated.
2	2	Counseling	10:24:00	10:30:00	00:06:00	x			x			Adherence counsellor	B	Follow-up	Alone
2	2	Adherence counselor takes file, accompanie client to clinician office	10:30:00	10:31:00	00:01:00		x		x			Adherence counsellor	B	Follow-up	Alone
2	2	Client enters office and clinical officer steps out	10:31:00	10:38:00	00:07:00		x							Follow-up	Alone
2	2	Clinical officer returns. In consultation	10:38:00	10:43:00	00:05:00	x			x			Clinical officer	D	Follow-up	Alone
2	2	Client goes to adherence counsellor's office	10:43:00	10:44:00	00:01:00	x			x			Adherence counsellor	B	Follow-up	Alone
2	2	Client walks to pharmacy (unaccompanied)	10:44:00	10:44:30	00:00:30		x							Follow-up	Alone
2	2	Client queues at pharmacy	10:44:30	10:45:00	00:00:30		x							Follow-up	Alone
2	2	Client hands prescription to pharmacist, waits	10:45:00	10:47:00	00:02:00		x		x			Pharmacy technologist	D	Follow-up	Alone
2	2	Client called to pharmacy window, received drug	10:47:00	10:48:00	00:01:00	x			x			Pharmacy technologist	D	Follow-up	Alone
2	2	Returns to clinical officer office	10:48:00	10:49:00	00:01:00		x							Follow-up	Alone
2	2	Waiting in clinical officer office	10:49:00	10:58:00	00:09:00		x							Follow-up	Alone
2	2	Clinical officer arrives, writes referral for lab (creatinine)	10:58:00	11:00:00	00:02:00	x			x			Clinical officer	D	Follow-up	Alone
2	2	Had lab request stamped at desk at front of waiting bay	11:00:00	11:01:00	00:01:00	x			x			Peer educator	A	Follow-up	Alone
2	2	Walked to lab (unaccompanied)	11:01:00	11:03:00	00:02:00		x							Follow-up	Alone
2	2	At lab reception window, waiting.	11:03:00	11:05:00	00:02:00		x							Follow-up	Alone
2	2	Gives form to receptionist. Three people reviewed it	11:05:00	11:06:00	00:01:00	x			x			Receptionist	B	Follow-up	Alone
2	2	Gives form to receptionist. Three people reviewed it	11:06:00	11:07:00	00:01:00	x			x			Phlebotomist	B	Follow-up	Alone	Activity is duplicated, and total time (from 11:05-11:07) is divided equally between receptionist and phlebotomist.
2	2	Walks back to clinical officer (unaccompanied)	11:07:00	11:08:00	00:01:00		x							Follow-up	Alone
2	2	Gives form back to clinical officer. Lab is out of reagents, so wil do creatinine at later visit.	11:08:00	11:08:30	00:00:30	x			x			Clinical officer	D	Follow-up	Alone
Clinic name		Siaya County Referral Hospital
Date		25/01/2018
Data collector		KP
Type of visit		PrEP eligibility screening
						Client time			Staff time
Clinic	Visit #	Activity	Time start	Time stop	Total time	Consultation	Waiting	Other	PrEP	ART	Research	Job title	Salary category	Time category	Alone/partner	Notes
2	3	Adherence counsellor explains that PrEP prevents transmission, then goes into PrEP eligibility. She explained that reasons to start PrEP are high viral load, poor adherence, and desire to conceive. For each reason, she asked couple relevant questions to understand if any of the reasons applied to them. Man said he was virally suppressed, takes his pills as prescribed, and his partner is 56, so no…	13:05:00	13:16:00	00:11:00	x			x			Adherence counsellor	B	Screening	With partner
2	3	Adherence counsellor explained why she thinks the couple do not need PrEP	13:16:00	13:17:00	00:01:00	x			x			Adherence counsellor	B	Screening	With partner
2	3	Adherence counsellor asked whether man knew how to use condoms properly for the two time per month that the couple has sexual intercourse.	13:17:00	13:19:00	00:02:00	x			x			Adherence counsellor	B	Screening	With partner
2	3	Adherence counsellor reiterates that PrEP would not be useful for their situation	13:19:00	13:21:00	00:02:00	x			x			Adherence counsellor	B	Screening	With partner
Clinic name		Siaya County Referral Hospital
Date		25/01/2018
Data collector		KP
Type of visit		PrEP eligibility screening and initiation
						Client time			Staff time
Clinic	Visit #	Activity	Time start	Time stop	Total time	Consultation	Waiting	Other	PrEP	ART	Research	Job title	Salary category	Time category	Alone/partner	Notes
2	4	Introduction to adherence counsellor	13:22:00	13:22:30	00:00:30	x			x			Adherence counsellor	B	Initiation	Alone
2	4	Client explained that his partner was positive and on drugs. He was negative. Had a negative test four months prior, and another today. Asked HTS about preventive drugs.	13:22:30	13:24:20	00:01:50	x			x			Adherence counsellor	B	Initiation	Alone
2	4	Partner has been on ART for two years. Client hasn't heard of PrEP, just asked about preventive drugs (later said he heard about PrEP on the radio).	13:24:20	13:26:00	00:01:40	x			x			Adherence counsellor	B	Initiation	Alone
2	4	Adherence counsellor explains PrEP eligibility, risk, what PrEP is. ARVs can be used for both treatment and prevention. Take PrEP 1x per day, but not forever. Take when there is risk.	13:26:00	13:28:00	00:02:00	x			x			Adherence counsellor	B	Initiation	Alone
2	4	Partner is client at Siaya. Adherence counsellor explains that because partner has taken ART for > 6 monhts, probably virally suppressed	13:28:00	13:29:00	00:01:00	x			x			Adherence counsellor	B	Initiation	Alone
2	4	Per client, partner takes drug well: she's "very serious about that". Adherence counsellor explains that she's probably virally suppressed, then. Partner was born in 1962, so probably not going to have another baby.	13:29:00	13:30:00	00:01:00	x			x			Adherence counsellor	B	Initiation	Alone
2	4	Cannot check partner viral load, since client does not know his partner's file number. Adherence counsellor states that condom use makes sex more enjoyable, because you're protected.	13:30:00	13:32:00	00:02:00	x			x			Adherence counsellor	B	Initiation	Alone
2	4	Adherence counsellor asks if client still thinks he needs PrEP. He says yes, because he wants to stop using condoms. Adherence counsellor explains that PrEP is not for life, and the partner is your wife, so you will need condoms again at some point.	13:32:00	13:33:20	00:01:20	x			x			Adherence counsellor	B	Initiation	Alone
2	4	Adherence counsellor: Okay, if you feel you really need it, I have to give it to you.	13:33:20	13:34:00	00:00:40	x			x			Adherence counsellor	B	Initiation	Alone
2	4	Start taking tonight, take for 7 days for protection. So use condoms or abstain for those 7 days.	13:34:00	13:35:00	00:01:00	x			x			Adherence counsellor	B	Initiation	Alone
2	4	If you want to discontinue, come to facility so we can help you discontinue correctly	13:35:00	13:36:00	00:01:00	x			x			Adherence counsellor	B	Initiation	Alone
2	4	Filling out PrEP card	13:36:00	13:41:00	00:05:00	x			x			Adherence counsellor	B	Initiation	Alone
2	4	Weighing, taking height	13:41:00	13:43:00	00:02:00	x			x			Adherence counsellor	B	Initiation	Alone
2	4	Accompanies client to triage to show where to come at next visit, and also shows the pharmacy	13:43:00	13:45:00	00:02:00	x			x			Adherence counsellor	B	Initiation	Alone
2	4	Filling out PrEP register	13:45:00	13:46:00	00:01:00	x			x			Adherence counsellor	B	Initiation	Alone
2	4	Walk file to clinician	13:46:00	13:47:00	00:01:00		x		x			Adherence counsellor	B	Initiation	Alone
2	4	Give file to clinician	13:47:00	13:48:00	00:01:00		x		x			Adherence counsellor	B	Initiation	Alone
2	4	Give file to clinician	13:47:00	13:48:00	00:01:00				x			Clinical officer	D	Initiation	Alone	Time and activity are duplicated to account for overlap in adherence counsellor and CO's time. Count both as staff time, but only one duplicate as client waiting time.
2	4	In consultation with clinical officer	13:48:00	13:49:00	00:01:00	x			x			Clinical officer	D	Initiation	Alone
2	4	CO left room to check on condom stock	13:49:00	14:01:00	00:12:00		x		x			Clinical officer	D	Initiation	Alone
2	4	Walks to pharmacy (unaccompanied)	14:01:00	14:02:00	00:01:00		x							Initiation	Alone
2	4	At pharmacy	14:02:00	14:08:00	00:06:00	x			x			Pharmacy technologist	D	Initiation	Alone
Clinic name		Migori
Date		26/01/0218
Data collector		KP
Type of visit		PrEP initiation
						Client time			Staff time
Clinic	Visit #	Activity	Time start	Time stop	Total time	Consultation	Waiting	Other	PrEP	ART	Research	Job title	Salary category	Time category	Alone/partner	Notes
3	1	Counseling - PrEP	11:54:00	12:15:00	00:21:00	x			x			Nurse	D	Initiation	With partner	This was not observed. Nurse estimated that the total counseling session was 30 minutes, and that about 70% was related to PrEP, even though there's a lot of overlap in PrEP and ART counseling. This may not be a representative counseling session, as nursesaid that the female positive partner had actually been diagnosed and started on drug the day before, but they were doing a do-over with her par…
3	1	Counseling - ART	12:15:00	12:24:00	00:09:00		x			x		Nurse	D	Initiation	With partner	This was not observed. Nurse estimated that the total counseling session was 30 minutes, and that about 70% was related to PrEP, even though there's a lot of overlap in PrEP and ART counseling. This may not be a representative counseling session, as nurse said that the female positive partner had actually been diagnosed and started on drug the day before, but they were doing a do-over with her pa…
3	1	Filling out requisition - PrEP	12:24:00	12:38:00	00:14:00	x			x			Nurse	D	Initiation	With partner	Observed from 12:29-12:38, but HTS counsellor estimated started filling out card 5 minutes before I arrived.
3	1	FIlling out prescription - ART	12:38:00	12:40:00	00:02:00		x			x		Nurse	D	Initiation	With partner
3	1	Instructions for drugs - PrEP	12:40:00	12:41:00	00:01:00	x			x			Nurse	D	Initiation	With partner
3	1	Outside of consultation room, explaining layout of CCC	12:41:00	12:41:00	00:00:00	x			x			Nurse	D	Initiation	With partner
3	1	Outside of consultation room, explaining layout of CCC	12:41:00	12:41:00	00:00:00		x			x		Nurse	D	Initiation	With partner
3	1	At registration	12:41:00	12:41:30	00:00:30	x			x			Receptionist	B	Initiation	With partner	Total time at registration (12:41-12:42) is split evenly between PrEP and ART clients
3	1	At registration	12:41:30	12:42:00	00:00:30		x			x		Receptionist	B	Initiation	With partner
3	1	Walking to pharmacy	12:42:00	12:43:00	00:01:00	x								Initiation	With partner
3	1	ART client returned with question (PrEP client in bathroom)	12:43:00	12:44:00	00:01:00		x			x		Nurse	D	Initiation	With partner
3	1	Nurse at pharmacy, picking drug	12:44:00	12:44:30	00:00:30		x		x			Nurse	D	Initiation	With partner	Time and activity are duplicated to account for overlap in nurse and pharmacy technologist's time. Count both as staff time, but only one duplicate as client waiting time.
3	1	Nurse at pharmacy, picking drug	12:44:30	12:45:00	00:00:30		x			x		Pharmacy technologist	D	Initiation	With partner	Total time (12:44-12:45) with nurse and pharm tech is split evenly between ART and PrEP clients
3	1	Nurse at pharmacy, picking drug	12:44:00	12:44:30	00:00:30				x			Nurse	D	Initiation	With partner
3	1	Nurse at pharmacy, picking drug	12:44:30	12:45:00	00:00:30					x		Pharmacy technologist	D	Initiation	With partner
3	1	Nurse back in consultation with ART client	12:45:00	12:46:30	00:01:30		x			x		Nurse	D	Initiation	With partner
Clinic name		Muhoroni
Date		01/02/0218
Data collector		KP, MO
Type of visit		PrEP initiation
						Client time			Staff time
Clinic	Visit #	Activity	Time start	Time stop	Total time	Consultation	Waiting	Other	PrEP	ART	Research	Job title	Salary category	Time category	Alone/partner	Notes
4	1	Vitals with peer educator	10:33:00	10:36:00	00:03:00	x			x			Peer educator	A	Initiation	Alone
4	1	Peer educator escorts to office of HTS counselor	10:36:20	10:36:30	00:00:10		x		x			Peer educator	A	Initiation	Alone
4	1	Peer educator talking to HTS counselor, client waiting outside	10:36:30	10:37:30	00:01:00		x		x			Peer educator	A	Initiation	Alone
4	1	Peer educator with client in HTS counsellor room (opening file and counseling). HTS counselor has left to do HTS duties in another part of facility.	10:37:30	10:41:00	00:03:30	x			x			Peer educator	A	Initiation	Alone
4	1	Peer educator leaves HTS room, goes to data room to fetch file for other client (prompted by colleague to do so). Not PrEP time.	10:41:00	10:42:00	00:01:00		x							Initiation	Alone
4	1	Peer educator returns to HTS and continues counseling	10:42:00	10:54:00	00:12:00	x			x			Peer educator	A	Initiation	Alone
4	1	Peer educator leaves HTS room, looks for CO	10:54:00	10:55:00	00:01:00		x		x			Peer educator	A	Initiation	Alone
4	1	Peer educator returns to HTS and escorts client to CO	10:55:00	10:56:00	00:01:00		x		x			Peer educator	A	Initiation	Alone
4	1	Client enters CO office	10:56:00	11:07:00	00:11:00	x			x			Clinical officer	D	Initiation	Alone
4	1	Client with peer educator outside data room. Filling out PrEP appointment card, register, and diary	11:07:00	11:08:00	00:01:00	x			x			Peer educator	A	Initiation	Alone
4	1	CO talking to eer educator and client (overlap)	11:08:00	11:09:00	00:01:00	x			x			Peer educator	A	Initiation	Alone	Time and activity are duplicated to account for overlap in eer educator and CO's time. Count both as staff time, but only one duplicate as client time.
4	1	CO talking to peer educator and client (overlap)	11:08:00	11:09:00	00:01:00				x			Clinical officer	D	Initiation	Alone
4	1	Peer educator escorts client to pharmacy	11:09:00	11:10:00	00:01:00		x		x			Peer educator	A	Initiation	Alone
4	1	Peer educator talking to pharm tech (overlap)	11:10:00	11:10:30	00:00:30		x		x			Peer educator	A	Initiation	Alone	Time and activity are duplicated to account for overlap in peer educator and pharm. tech.'s time. Count both as staff time, but only one duplicate as client waiting time.
4	1	Peer educator talking to pharm tech (overlap)	11:10:00	11:10:30	00:00:30				x			Pharmacy technologist	D	Initiation	Alone
4	1	Peer educator escorts client into pharm room, talks to pharm tech (overlap)	11:10:30	11:11:30	00:01:00		x		x			Peer educator	A	Initiation	Alone	Time and activity are duplicated to account for overlap in peer educator and pharm. tech.'s time. Count both as staff time, but only one duplicate as client waiting time.
4	1	Peer educator escorts client into pharm room, talks to pharm tech (overlap)	11:10:30	11:11:30	00:01:00				x			Pharmacy technologist	D	Initiation	Alone
4	1	Client with pharm tech.	11:11:30	11:19:00	00:07:30	x			x			Pharmacy technologist	D	Initiation	Alone
Clinic name		Pumwani
Date		08/02/0218
Data collector		KP
Type of visit		PrEP follow-up
						Client time			Staff time
Clinic	Visit #	Activity	Time start	Time stop	Total time	Consultation	Waiting	Other	PrEP	ART	Research	Job title	Salary category	Time category	Alone/partner	Notes
6	1	Client with HTS counsellor. HTS counsellor pulls file, counsels, does HIV test	10:31:00	10:41:30	00:10:30	x			x			HTS counsellor	F	Follow-up	Alone
6	1	Client walks to triage	10:41:30	10:42:00	00:00:30		x							Follow-up	Alone
6	1	Client enters triage	10:42:00	10:46:00	00:04:00	x			x			Nutritionist	C	Follow-up	Alone
6	1	Client walks from triage to CO consultation	10:46:00	10:46:30	00:00:30		x							Follow-up	Alone
6	1	Client enters room 6, consultation with clinical officer	10:46:30	10:50:00	00:03:30	x			x			Clinical officer	D	Follow-up	Alone
6	1	Client walks with CO to pharmacy	10:50:00	10:51:00	00:01:00		x		x			Clinical officer	D	Follow-up	Alone
6	1	Client exits pharmacy and waits in hall outside pharmacy	10:51:00	10:58:30	00:07:30		x							Follow-up	Alone
6	1	Nurse in-charge calls client to her room and dispenses drug	10:58:30	11:00:00	00:01:30	x			x			Nurse	D	Follow-up	Alone
Clinic name		Murang'a County Referral Hospital
Date		09/02/0218
Data collector		KP, CT
Type of visit		PrEP initiation
						Client time			Staff time
Clinic	Visit #	Activity	Time start	Time stop	Total time	Consultation	Waiting	Other	PrEP	ART	Research	Job title	Salary category	Time category	Alone/partner	Notes
7	1	Enters VCT room w/ HTS counsellor	11:08:00	11:21:20	00:13:20	x			x			HTS counsellor	F	Initiation	Alone
7	1	Walks with HTS counsellor to data room	11:21:20	11:21:40	00:00:20		x		x			HTS counsellor	F	Initiation	Alone
7	1	Client with data clerk and HTS counsellor in data room (overlap)	11:21:40	11:22:00	00:00:20	x			x			HTS counsellor	F	Initiation	Alone	Time and activity are duplicated to account for overlap in HTS counsellor and data clerk's time. Count both as staff time, but only one duplicate as client time.
7	1	Client with data clerk and HTS counsellor in data room (overlap)	11:21:40	11:22:00	00:00:20				x			Data clerk	B	Initiation	Alone
7	1	Client waiting while data clerk opens file	11:22:00	11:26:00	00:04:00		x		x			Data clerk	B	Initiation	Alone
7	1	Client in data room with data clerk providing demographic details	11:26:00	11:32:00	00:06:00	x			x			Data clerk	B	Initiation	Alone
7	1	Client exits data room and sits in hallway waiting area. Data clerk filling file.	11:32:00	11:34:00	00:02:00		x		x			Data clerk	B	Initiation	Alone
7	1	In triage with nurse	11:34:00	11:38:00	00:04:00	x			x			Nurse	D	Initiation	Alone
7	1	Exits triage and waits on bench outside triage	11:38:00	11:40:00	00:02:00		x							Initiation	Alone
7	1	Waiting for clinical officer	11:40:00	12:08:00	00:28:00		x							Initiation	Alone
7	1	In consultation with clinical officer	12:08:00	12:12:40	00:04:40	x			x			Clinical officer	D	Initiation	Alone
7	1	CO enters room to talk with other CO and exits	12:12:40	12:13:30	00:00:50		x							Initiation	Alone	One CO is an intern under mentorship of other CO. This interruption was unrelated to client's receipt of services, so is not included in costs.
7	1	In consultation with clinical officer	12:13:30	12:18:00	00:04:30	x			x			Clinical officer	D	Initiation	Alone
7	1	Client waits outside data room	12:18:00	12:19:30	00:01:30		x							Initiation	Alone
7	1	Client talking to data clerk	12:19:30	12:20:00	00:00:30	x			x			Data clerk	B	Initiation	Alone
7	1	Client at pharmacy waiting bay	12:20:00	12:37:00	00:17:00		x							Initiation	Alone
7	1	In pharmacy with pharmacist for counseling about doses per day, side effects, etc.	12:37:00	12:42:00	00:05:00	x			x			Pharmacist	E	Initiation	Alone
Clinic name		Murang'a County Referral Hospital
Date		09/02/0218
Data collector		CT
Type of visit		PrEP client attended 1-month follow-up visit alone
						Client time			Staff time
Clinic	Visit #	Activity	Time start	Time stop	Total time	Consultation	Waiting	Other	PrEP	ART	Research	Job title	Salary category	Time category	Alone/partner	Notes
7	2	File retrieved from data	11:05:00	11:08:00	00:03:00		x		x			Data clerk	B	Follow-up	Alone
7	2	Waiting for another client to be tested	11:08:00	11:23:00	00:15:00		x							Follow-up	Alone
7	2	HTS for testing and counselling	11:23:00	11:32:00	00:09:00	x			x			HTS counsellor	F	Follow-up	Alone
7	2	HTS escorting client file to triage	11:32:00	11:32:00	00:00:00		x		x			HTS counsellor	F	Follow-up	Alone
7	2	Client waiting outside triage	11:32:00	11:36:00	00:04:00		x							Follow-up	Alone
7	2	Client enters triage	11:36:00	11:38:00	00:02:00	x			x			Nurse	D	Follow-up	Alone
7	2	Leaves triage and waits outside	11:38:00	12:16:00	00:38:00		x							Follow-up	Alone
7	2	File taken to CO by data clerk	12:16:00	12:16:00	00:00:00		x		x			Data clerk	B	Follow-up	Alone
7	2	Client enters clinicians' room	12:16:00	12:22:00	00:06:00	x			x			Clinical officer	D	Follow-up	Alone
7	2	Goes to pharmacy	12:22:00	12:22:00	00:00:00		x							Follow-up	Alone
7	2	Waiting outside pharmacy	12:22:00	12:47:00	00:25:00		x							Follow-up	Alone
7	2	Enters pharmacy	12:47:00	12:51:00	00:04:00	x			x			Pharmacist	E	Follow-up	Alone
Clinic name		Murang'a County Referral Hospital
Date		09/02/0218
Data collector		KP
Type of visit		PrEP client attended 1-month follow-up visit alone
						Client time			Staff time
Clinic	Visit #	Activity	Time start	Time stop	Total time	Consultation	Waiting	Other	PrEP	ART	Research	Job title	Salary category	Time category	Alone/partner	Notes
7	3	HTS counsellor for testing and counselling	01:18:00	01:33:00	00:15:00	x			x			HTS counsellor	F	Follow-up	Alone
7	3	HTS counsellor accompanies client to data and talks to data officer while client waits in hall	01:33:00	01:35:00	00:02:00		x		x			HTS counsellor	F	Follow-up	Alone	Time and activity are duplicated to account for overlap in HTS counsellor and data clerk's time. Count both as staff time, but only one duplicate as client time.
7	3	HTS counsellor accompanies client to data and talks to data officer while client waits in hall	01:33:00	01:35:00	00:02:00				x			Data clerk	B	Follow-up	Alone
7	3	Client waits in hall outside triage	01:35:00	01:38:00	00:03:00		x							Follow-up	Alone
7	3	Client in triage with nurse in-charge	01:38:00	01:43:00	00:05:00	x			x			Nurse	D	Follow-up	Alone
7	3	Nurse in-charge walks client to waiting bay outside CO rooms	01:43:00	01:43:00	00:00:00		x		x			Nurse	D	Follow-up	Alone
7	3	Client waits outside CO rooms	01:43:00	01:52:00	00:09:00		x							Follow-up	Alone
7	3	Client with nurse in-charge in CO room	01:52:00	01:57:00	00:05:00	x			x			Nurse	D	Follow-up	Alone
7	3	Client walks with nurse in-charge to pharmacy	01:57:00	01:57:00	00:00:00		x		x			Nurse	D	Follow-up	Alone
7	3	Client in pharmacy waiting bay	01:57:00	02:12:00	00:15:00		x							Follow-up	Alone
7	3	Client with pharmacist	02:12:00	02:16:00	00:04:00	x			x			Pharmacist	E	Follow-up	Alone
Clinic name		Kiambu County Referral Hospital
Date		12/02/0218
Data collector		KP
Type of visit		PrEP client attended initiation visit alone
						Client time			Staff time
Clinic	Visit #	Activity	Time start	Time stop	Total time	Consultation	Waiting	Other	PrEP	ART	Research	Job title	Salary category	Time category	Alone/partner	Notes
8	1	Walk with data officer from records room to linkages room	10:42:00	10:43:00	00:01:00		x		x			HRIO	B	Initiation	Alone
8	1	Introductions, explanations of PrEP (e.g., use for 7 days before protection, use condoms during that time)	10:43:00	10:46:00	00:03:00	x			x			HRIO	B	Initiation	Alone
8	1	Data clerk explains to KP what client said about condoms	10:46:00	10:46:30	00:00:30						x			Initiation	Alone
8	1	Data clerk opening file, explaining viral suppression, filling appointment card and PrEP register	10:46:30	10:53:00	00:06:30	x			x			HRIO	B	Initiation	Alone
8	1	Client walking to vitals with data clerk	10:53:00	10:54:00	00:01:00		x		x			HRIO	B	Initiation	Alone
8	1	Data clerk takes vitals (height, weight)	10:54:00	10:55:00	00:01:00	x			x			HRIO	B	Initiation	Alone
8	1	Client waiting, data clerk in CCC triage with file	10:55:00	10:56:00	00:01:00		x		x			HRIO	B	Initiation	Alone
8	1	Taking BP in CCC triage with data clerk and two nurses	10:56:00	10:58:00	00:02:00	x			x			HRIO	B	Initiation	Alone	Time and activity are duplicated to account for overlap in data clerk and nurses' time. Count all as staff time, but only one duplicate as client time.
8	1	Taking BP in CCC triage with data clerk and two nurses	10:56:00	10:58:00	00:02:00				x			Nurse	D	Initiation	Alone
8	1	Taking BP in CCC triage with data clerk and two nurses	10:56:00	10:58:00	00:02:00				x			Nurse	D	Initiation	Alone
8	1	Client with clinical officer and data clerk	10:58:00	10:59:00	00:01:00	x			x			HRIO	B	Initiation	Alone	Time and activity are duplicated to account for overlap in data clerk and CO's time. Count all as staff time, but only one duplicate as client time.
8	1	Client with clinical officer and data clerk	10:58:00	10:59:00	00:01:00				x			Clinical officer	D	Initiation	Alone
8	1	Client with CO	10:59:00	11:02:00	00:03:00	x			x			Clinical officer	D	Initiation	Alone
8	1	CO takes file to pharmacy, client waiting in CCC waiting bay	11:02:00	11:02:30	00:00:30		x		x			Clinical officer	D	Initiation	Alone
8	1	Client waiting in CCC waiting bay	11:02:30	11:15:00	00:12:30		x							Initiation	Alone
8	1	Client in pharmacy	11:15:00	11:18:30	00:03:30	x			x			Pharmacy technologist	D	Initiation	Alone
Clinic name		Kiambu County Referral Hospital
Date		12/02/0218
Data collector		CT
Type of visit		PrEP client attended 1-month follow-up visit alone
						Client time			Staff time
Clinic	Visit #	Activity	Time start	Time stop	Total time	Consultation	Waiting	Other	PrEP	ART	Research	Job title	Salary category	Time category	Alone/partner	Notes
8	2	Client arrives to data and is referred to PITC by HRIO	10:57:00	11:00:00	00:03:00	x			x			HRIO	B	Follow-up	Alone
8	2	Waiting outside PITC room	11:00:00	11:03:00	00:03:00		x							Follow-up	Alone
8	2	In PITC room for HIV testing and counselling	11:03:00	11:12:00	00:09:00	x			x			HTS counsellor	F	Follow-up	Alone
8	2	Client goes to linkage room	11:12:00	11:14:00	00:02:00		x							Follow-up	Alone
8	2	In linkage room where linkage officer does behavior risk assessment and adherence counselling	11:14:00	11:27:00	00:13:00	x			x			HRIO	B	Follow-up	Alone
8	2	Client goes to triage area for BP and anthropometric measurements	11:27:00	11:33:00	00:06:00	x			x			HRIO	B	Follow-up	Alone
8	2	Client goes to waiting bay outside clinician's room	11:33:00	11:33:00	00:00:00		x							Follow-up	Alone
8	2	Waiting outside clinician's room	11:33:00	11:40:00	00:07:00		x							Follow-up	Alone
8	2	In clinician's room for medical assessment, behavior risk assessment and prescription	11:40:00	11:42:00	00:02:00	x			x			Clinical officer	D	Follow-up	Alone
8	2	Goes to waiting bay outside pharmacy	11:42:00	11:42:00	00:00:00		x							Follow-up	Alone
8	2	Waiting outside pharmacy	11:42:00	12:15:00	00:33:00		x							Follow-up	Alone	Pharmacy team took a break that happened to coincide when client was waiting, so waiting time here is longer than typical (per CT)
8	2	Came to pharmacy window for drugs to be dispensed and for medication counselling	12:15:00	12:20:00	00:05:00	x			x			Pharmacy technologist	D	Follow-up	Alone
Clinic name		Kiambu County Referral Hospital
Date		12/02/0218
Data collector		CT
Type of visit		PrEP client attended 2-month follow-up (refill only) visit alone
						Client time			Staff time
Clinic	Visit #	Activity	Time start	Time stop	Total time	Consultation	Waiting	Other	PrEP	ART	Research	Job title	Salary category	Time category	Alone/partner	Notes
8	3	Client reports in data for file retrieval	01:10:00	01:15:00	00:05:00	x			x			HRIO	B	Refill	Alone
8	3	Client goes to clinician for creatinine and hepatitis B requisition	01:15:00	01:20:00	00:05:00	x			x			Clinical officer	D	Refill	Alone
8	3	Client goes to waiting bay in pharmacy	01:20:00	01:20:00	00:00:00		x							Refill	Alone
8	3	Client came to pharmacy window for drug dispensation and medication counselling	01:20:00	01:30:00	00:10:00	x			x			Pharmacy technologist	D	Refill	Alone
Clinic name		Kiambu County Referral Hospital
Date		12/02/0218
Data collector		KP
Type of visit		PrEP client attended quarterly visit alone.
						Client time			Staff time
Clinic	Visit #	Activity	Time start	Time stop	Total time	Consultation	Waiting	Other	PrEP	ART	Research	Job title	Salary category	Time category	Alone/partner	Notes
8	4	Client in PITC room 18 for testing and counselling	01:56:00	02:08:00	00:12:00	x			x			HTS counsellor	F	Follow-up	Alone
8	4	Client walking to data room, waiting at data window	02:08:00	02:09:00	00:01:00		x							Follow-up	Alone
8	4	Data clerk retrieves file and walks client to linkages room	02:09:00	02:10:00	00:01:00		x		x			HRIO	B	Follow-up	Alone	Data clerk would have done counseling in linkages room, but linkages person had left, so data clerk did adherence counseling with client in nurse's office whien taking BP
8	4	Walking to vitals, taking weight with data clerk	02:10:00	02:11:00	00:01:00	x			x			HRIO	B	Follow-up	Alone
8	4	BP in triage room 27 with data clerk and 1 nurse	02:11:00	02:13:00	00:02:00	x			x			HRIO	B	Follow-up	Alone	Time and activity are duplicated to account for overlap in data clerk and nurse's time. Count all as staff time, but only one duplicate as client time.
8	4	BP in triage room 27 with data clerk and 1 nurse	02:11:00	02:13:00	00:02:00				x			Nurse	D	Follow-up	Alone
8	4	Data clerk takes file to CO (room 26) from triage, filling part of file in CO's room. Client waiting in CCC waiting bay	02:13:00	02:16:00	00:03:00		x		x			HRIO	B	Follow-up	Alone
8	4	Client waiting in CCC waiting bay	02:16:00	02:17:00	00:01:00		x							Follow-up	Alone
8	4	Data clerk talking to client, walks client to pharmacy	02:17:00	02:18:00	00:01:00	x			x			HRIO	B	Follow-up	Alone
8	4	Client enters pharmacy	02:18:00	02:26:00	00:08:00	x			x			Pharmacy technologist	D	Follow-up	Alone
8	4	Client waiting at records room	02:26:00	02:28:00	00:02:00		x							Follow-up	Alone
8	4	Client with data clerk, walking to lab	02:28:00	02:29:00	00:01:00		x		x			HRIO	B	Follow-up	Alone
8	4	With data clerk at lab window	02:29:00	02:31:30	00:02:30		x		x			HRIO	B	Follow-up	Alone
8	4	Data clerk talking to client outside of lab	02:31:30	02:33:00	00:01:30	x			x			HRIO	B	Follow-up	Alone	Client was going to do creatinine, but came to clinic too late. Labs aren't completed past 1pm. She'll do creatinine lab at next visit.
Clinic name		Murang'a County Referral Hospital
Date		13/02/0218
Data collector		KP
Type of visit		PrEP client initiated treatment. She was with her partner for counseling only, and then completed all other tasks alone while her partner waited for her in the facility.
						Client time			Staff time
Clinic	Visit #	Activity	Time start	Time stop	Total time	Consultation	Waiting	Other	PrEP	ART	Research	Job title	Salary category	Time category	Alone/partner	Notes
7	4	Client in HTS with HTS counsellor and her partner	11:03:00	11:16:30	00:13:30	x			x			HTS counsellor	F	Initiation	Alone	HTS counsellor talked to the PrEP client about supporting her partner, and to positive partner about supporting his partner with PrEP. Since the partner has been on ART his entire life, all time is allocated to PrEP time.
7	4	HTS counsellor takes file to triage, client waiting outside	11:16:30	11:18:00	00:01:30		x		x			HTS counsellor	F	Initiation	Alone
7	4	File with data clerk for filling. Client waiting outside triage alone.	11:18:00	11:22:00	00:04:00		x		x			Data clerk	B	Initiation	Alone
7	4	Client with data clerk to fill file (partner outside CCC)	11:22:00	11:23:00	00:01:00	x			x			Data clerk	B	Initiation	Alone
7	4	Data clerk and client take file to room next to TB room for filling file (partner outsde CCC)	11:23:00	11:34:00	00:11:00	x			x			Data clerk	B	Initiation	Alone
7	4	Data clerk takes file to triage	11:34:00	11:34:00	00:00:00		x		x			Data clerk	B	Initiation	Alone
7	4	Client waiting outside triage	11:34:00	11:39:00	00:05:00		x							Initiation	Alone
7	4	Client in triage with peer educator for vitals	11:39:00	11:40:30	00:01:30	x			x			Peer educator	A	Initiation	Alone
7	4	Peer educator takes file to clinical officer	11:40:30	11:40:30	00:00:00		x		x			Peer educator	A	Initiation	Alone
7	4	Client waiting outside CO room	11:40:30	11:46:00	00:05:30		x							Initiation	Alone
7	4	Client with CO	11:46:00	11:54:00	00:08:00	x			x			Clinical officer	D	Initiation	Alone
7	4	Client talking to data clerk	11:54:00	11:55:00	00:01:00	x			x			Data clerk	B	Initiation	Alone
7	4	Client waiting outside data room	11:55:00	11:56:00	00:01:00		x							Initiation	Alone
7	4	Data clerk directs client to pharmacy waiting bay	11:56:00	11:56:00	00:00:00	x			x			Data clerk	B	Initiation	Alone
7	4	Client waiting outside pharmacy	11:56:00	12:56:00	01:00:00		x							Initiation	Alone	Pharmacist was out, resulting in large queue. Possibly attending meeting with partner who is assisting with implementation of SMS for appt reminders
7	4	Client with pharmacist	12:56:00	12:59:30	00:03:30	x			x			Pharmacist	E	Initiation	Alone
Clinic name		Murang'a County Referral Hospital
Date		13/02/0218
Data collector		KP, DO
Type of visit		PrEP client attended alone for a 2-month visit (receivng monthly TCAs)
						Client time			Staff time
Clinic	Visit #	Activity	Time start	Time stop	Total time	Consultation	Waiting	Other	PrEP	ART	Research	Job title	Salary category	Time category	Alone/partner	Notes
7	5	Client with HTS counsellor for HTS	01:06:00	01:23:00	00:17:00	x			x			HTS counsellor	F	Follow-up	Alone
7	5	HTS counsellor takes file to triage, client waits outside triage	01:23:00	01:26:00	00:03:00		x		x			HTS counsellor	F	Follow-up	Alone
7	5	Client waiting outside triage	01:26:00	01:29:30	00:03:30		x							Follow-up	Alone
7	5	Client in triage with nurse in-charge for vitals	01:29:30	01:32:00	00:02:30	x			x			Nurse	D	Follow-up	Alone
7	5	Nurse in-charge walks client and file to CO	01:32:00	01:32:00	00:00:00		x		x			Nurse	D	Follow-up	Alone
7	5	Client waiting outside CO room	01:32:00	01:40:00	00:08:00		x							Follow-up	Alone
7	5	Client with CO	01:40:00	01:45:00	00:05:00	x			x			Clinical officer	D	Follow-up	Alone
7	5	Client goes to area outside pharmacy, waits	01:45:00	02:01:00	00:16:00		x							Follow-up	Alone
7	5	Client with pharmacist	02:01:00	02:04:00	00:03:00	x			x			Pharmacist	E	Follow-up	Alone
Clinic name		Murang'a County Referral Hospital
Date		13/02/0218
Data collector		KP
Type of visit		PrEP client attended alone for 1-month visit
						Client time			Staff time
Clinic	Visit #	Activity	Time start	Time stop	Total time	Consultation	Waiting	Other	PrEP	ART	Research	Job title	Salary category	Time category	Alone/partner	Notes
7	6	With HTS counsellor for HTS	02:39:00	03:03:00	00:24:00	x			x			HTS counsellor	F	Follow-up	Alone
7	6	Walks with HTS counsellor to triage	03:03:00	03:04:00	00:01:00		x		x			HTS counsellor	F	Follow-up	Alone
7	6	Peer educator taking vitals. CO holding baby.	03:04:00	03:05:00	00:01:00	x			x			Peer educator	A	Follow-up	Alone	Time and activity are duplicated to account for overlap in peer educator and CO's time. Count all as staff time, but only one duplicate as client time.
7	6	Peer educator taking vitals. CO holding baby.	03:04:00	03:05:00	00:01:00				x			Clinical officer	D	Follow-up	Alone
7	6	HTS counsellor takes file to CO	03:05:00	03:05:00	00:00:00		x		x			HTS counsellor	F	Follow-up	Alone
7	6	Client waiting outside CO office	03:05:00	03:10:00	00:05:00		x							Follow-up	Alone
7	6	Client with CO	03:10:00	03:14:00	00:04:00	x			x			Clinical officer	D	Follow-up	Alone
7	6	Outside CO office, then outside.	03:14:00	03:37:00	00:23:00		x							Follow-up	Alone	Pharmacy office closed, so long queue time.
7	6	Client with pharmacist	03:37:00	03:42:00	00:05:00	x			x			Pharmacist	E	Follow-up	Alone
Clinic name		Pumwani
Date		14/02/0218
Data collector		KP
Type of visit		PrEP client attended with her partner for 1-month visit
						Client time			Staff time
Clinic	Visit #	Activity	Time start	Time stop	Total time	Consultation	Waiting	Other	PrEP	ART	Research	Job title	Salary category	Time category	Alone/partner	Notes
6	2	Clients with HTS counsellor for HTS - PrEP	09:40:00	09:54:00	00:14:00	x			x			HTS counsellor	F	Follow-up	With partner	Per Veronica, time with clients was almost all about PrEP. Less than 1 minute for ART-specific tasks. Will allocate one minute to ART.
6	2	Clients with HTS counsellor for HTS - ART	09:54:00	09:55:00	00:01:00		x			x		HTS counsellor	F	Follow-up	With partner
6	2	HTS counsellor introduces clients to Kathryn	09:55:00	09:58:00	00:03:00						x			Follow-up	With partner
6	2	Clients go to waiting bay. Waiting for triage	09:58:00	10:03:00	00:05:00		x							Follow-up	With partner
6	2	Gentleman on ART in triage w/ nurse	10:03:00	10:05:00	00:02:00		x			x		Nurse	D	Follow-up	With partner
6	2	Both clients outside waiting bay	10:05:00	10:07:00	00:02:00		x							Follow-up	With partner
6	2	PrEP client in triage with nurse	10:07:00	10:09:00	00:02:00	x			x			Nurse	D	Follow-up	With partner
6	2	Clients in waiting bay	10:09:00	10:25:00	00:16:00		x							Follow-up	With partner
6	2	PrEP client called to CO. Partner accompanies, so both clients with CO. ART	10:25:00	10:30:30	00:05:30		x			x		Clinical officer	D	Follow-up	With partner	Per CO, most (80%) of the time with the couple was dedicated to ART. ART client was experiencing side effects, so CO counseled on how to take efavirenz. For PrEP client, just asked about if she had side effects (no), took LMP, said she'd receive 3 months refill. Clients with CO from 10:25-10:32.
6	2	PrEP client called to CO. Partner accompanies, so both clients with CO. PrEP	10:30:30	10:32:00	00:01:30	x			x			Clinical officer	D	Follow-up	With partner
6	2	PrEP client with nurse in-charge. ART client left for lab	10:32:00	10:38:00	00:06:00	x			x			Nurse	D	Follow-up	With partner
6	2	PrEP client waiting for ART client	10:38:00	10:44:00	00:06:00		x							Follow-up	With partner
6	2	ART client waiting for clinician	10:44:00	10:48:00	00:04:00		x							Follow-up	With partner
6	2	ART client with nurse in-charge	10:48:00	10:52:00	00:04:00		x			x		Nurse	D	Follow-up	With partner
6	2	ART client at reception to return appt card	10:52:00	10:56:00	00:04:00		x			x		Receptionist	B	Follow-up	With partner
Clinic name		Pumwani
Date		14/02/0218
Data collector		KP
Type of visit		PrEP client attended alone for quarterly follow-up
						Client time			Staff time
Clinic	Visit #	Activity	Time start	Time stop	Total time	Consultation	Waiting	Other	PrEP	ART	Research	Job title	Salary category	Time category	Alone/partner	Notes
6	3	Client with HTS counsellor for HTS	09:58:00	10:15:00	00:17:00	x			x			HTS counsellor	F	Follow-up	Alone
6	3	Client walks to triage	10:15:00	10:15:00	00:00:00		x							Follow-up	Alone
6	3	In triage with nurse	10:15:00	10:17:00	00:02:00	x			x			Nurse	D	Follow-up	Alone
6	3	Client in waiting bay	10:17:00	10:40:00	00:23:00		x							Follow-up	Alone
6	3	Client with CO	10:40:00	10:43:00	00:03:00	x			x			Clinical officer	D	Follow-up	Alone
6	3	CO walks client and file to nurse in-charge	10:43:00	10:43:00	00:00:00		x		x			Clinical officer	D	Follow-up	Alone
6	3	Client with nurse in-charge to pick drug	10:43:00	10:48:00	00:05:00	x			x			Nurse	D	Follow-up	Alone
6	3	Client at lab - blood draw to investigate client's reported side effects	10:48:00	10:53:00	00:05:00	x			x			Phlebotomist	B	Follow-up	Alone	Did not collect data on type of lab, cost, nor time to run the lab
Clinic name		Pumwani
Date		14/02/0218
Data collector		KP
Type of visit		PrEP client attended alone for quarterly follow-up (month 6)
						Client time			Staff time
Clinic	Visit #	Activity	Time start	Time stop	Total time	Consultation	Waiting	Other	PrEP	ART	Research	Job title	Salary category	Time category	Alone/partner	Notes
6	4	Receptionist pulled client's file			00:02:00		x		x			Receptionist	B	Follow-up	Alone	Receptionist usually sends PrEP clients directly to HTS counsellor (files kept in HTS counsellor's office). If receptionist isn't busy, though, she'll pull the file herself from HTS counsellor's office. Estimates that it takes 2 minutes to pull file.
6	4	Receptionist takes file to triage	11:18:00	11:18:00	00:00:00		x		x			Receptionist	B	Follow-up	Alone
6	4	Client at triage with nurse	11:18:00	11:20:00	00:02:00	x			x			Nurse	D	Follow-up	Alone
6	4	Client at waiting bay	11:20:00	11:30:00	00:10:00		x							Follow-up	Alone
6	4	Client with HTS counsellor	11:30:00	11:38:00	00:08:00	x			x			HTS counsellor	F	Follow-up	Alone
6	4	Client with CO and HTS counsellor (HTS counsellorwalked client to CO)	11:38:00	11:41:00	00:03:00	x			x			HTS counsellor	F	Follow-up	Alone	Time and activity are duplicated to account for overlap in HTS counsellor and clinical officer's time. Count all as staff time, but only one duplicate as client time.
6	4	Client with CO and HTS counsellor (HTS counsellor walked client to CO)	11:38:00	11:41:00	00:03:00				x			Clinical officer	D	Follow-up	Alone
6	4	Client with nurse in-charge (HTS counsellor escorted to nurse in-charge)	11:41:00	11:46:00	00:05:00	x			x			Nurse	D	Follow-up	Alone
Clinic name		Pumwani
Date		14/02/2018
Data collector		KP
Type of visit		PrEP client attended alone for quarterly follow-up
						Client time			Staff time
Clinic	Visit #	Activity	Time start	Time stop	Total time	Consultation	Waiting	Other	PrEP	ART	Research	Job title	Salary category	Time category	Alone/partner	Notes
6	5	Client with HTS counsellor	12:00:00	12:24:00	00:24:00	x			x			HTS counsellor	F	Follow-up	Alone
6	5	HTS counsellor walks with client to triage	12:24:00	12:25:00	00:01:00		x		x			HTS counsellor	F	Follow-up	Alone	Did not observe client do vitals in triage, so HTS counsellor may have been walking with him to the waiting bay, rather than triage, and then checking for files awaiting her in the cubbies by triage.
6	5	Client waiting in waiting bay	12:25:00	12:26:00	00:01:00		x							Follow-up	Alone
6	5	Client with CO	12:26:00	12:27:00	00:01:00	x			x			Clinical officer	D	Follow-up	Alone
6	5	CO walks client to nurse in-charge	12:27:00	12:27:00	00:00:00		x		x			Clinical officer	D	Follow-up	Alone
6	5	Client waiting in nurse in-charge's office (nurse in-charge at tea)	12:27:00	12:39:00	00:12:00		x							Follow-up	Alone
6	5	NNurse in-charge returns to office, with client	12:39:00	12:43:00	00:04:00	x			x			Nurse	D	Follow-up	Alone
6	5	Client with HTS counsellor	12:43:00	12:51:00	00:08:00				x			HTS counsellor	F	Follow-up	Alone	Client and HTS counsellor were just shooting the breeze - encounter not related to clinical care. However, presence of PrEP client still taking time of employee, so have allocated as PrEP time. No time allocated to client.
Clinic name		Kiambu CRH
Date		13/03/2018
Data collector		CT
Type of visit		PrEP client attended alone for quarterly follow-up
						Client time			Staff time
Clinic	Visit #	Activity	Time start	Time stop	Total time	Consultation	Waiting	Other	PrEP	ART	Research	Job title	Salary category	Time category	Alone/partner	Notes
8	5	Client waiting outside PITC room	10:05:00	10:10:00	00:05:00		x							Follow-up	Alone	CT didn't note specific staff member completing tasks, so I've filled in job titles on basis of previous observations. E.g., HRIO completed file retrieval on visits observed on 12 Feb 2018. Per CT email dated 23 March, Linkage Officer escorted client from linkage room to triage to CO room.
8	5	Client inside PITC room for HIV testing and counselling	10:10:00	10:18:00	00:08:00	x			x			HTS counsellor	F	Follow-up	Alone
8	5	Client in data room for file retrieval	10:18:00	10:21:00	00:03:00	x			x			HRIO	B	Follow-up	Alone
8	5	Client in linkage room for behavior risk assessment and adherence counselling	10:22:00	10:29:00	00:07:00	x			x			Adherence counsellor	B	Follow-up	Alone	This was actually a linkage officer, but have listed as adherence counsellor for simplicity, as they have the same job group and job functions (reduce # of unique staff)
8	5	Client escorted to triage for BP and anthropometric measurements (fast-tracked)	10:29:00	10:33:00	00:04:00	x			x			Nurse	D	Follow-up	Alone
8	5	Client escorted to triage for BP and anthropometric measurements (fast-tracked)	10:29:00	10:33:00	00:04:00				x			Adherence counsellor	B	Follow-up	Alone	Time and activity are duplicated to account for overlap in nurse and linkage officer's time. Count all as staff time, but only one duplicate as client time. This was actually a linkage officer, but have listed as adherence counsellor for simplicity, as they have the same job group and job functions (reduce # of unique staff)
8	5	Client escorted to clinician's room where medical assessment and PrEP prescription is done (fast-tracked)	10:33:00	10:39:00	00:06:00	x			x			Clinical officer	D	Follow-up	Alone
8	5	Client waiting outside pharmacy	10:39:00	10:43:00	00:04:00		x							Follow-up	Alone
8	5	Client inside pharmacy, where medication counselling and dispensing is done	10:43:00	10:48:00	00:05:00	x			x			Pharmacy technologist	D	Follow-up	Alone
Clinic name		Kiambu CRH
Date		13/03/2018
Data collector		CT
Type of visit		PrEP client attended alone for PrEP initiation
						Client time			Staff time
Clinic	Visit #	Activity	Time start	Time stop	Total time	Consultation	Waiting	Other	PrEP	ART	Research	Job title	Salary category	Time category	Alone/partner	Notes
8	6	Client in PITC room for HTS			00:09:40	x			x			HTS counsellor	F	Initiation	Alone	HTS time was not observed, but 9 minutes, 40 seconds is average of three observed HTS sessions at Kiambu (2 on 12 February and 1 on 13 March)
8	6	Client arrived in data room escorted by HTS provider	12:00:00	12:03:00	00:03:00		x							Initiation	Alone	CT didn't note specific staff member completing tasks, so I've filled in job titles on basis of previous observations. E.g., HRIO completed file retrieval on visits observed on 12 Feb 2018. Per CT email dated 23 March, Linkage Officer escorted client from linkage room to triage to CO room.
8	6	File opening and filling demographic information	12:03:00	12:05:00	00:02:00	x			x			HRIO	B	Initiation	Alone
8	6	Client in linkage room for detailed PrEP education and enrollment	12:05:00	12:17:00	00:12:00	x			x			Adherence counsellor	B	Initiation	Alone	This was actually a linkage officer, but have listed as adherence counsellor for simplicity, as they have the same job group and job functions (reduce # of unique staff)
8	6	Client in triage for BP and anthropometric measurement	12:17:00	12:19:00	00:02:00	x			x			Nurse	D	Initiation	Alone
8	6	Client in triage for BP and anthropometric measurement	12:17:00	12:19:00	00:02:00				x			Adherence counsellor	B	Initiation	Alone	Time and activity are duplicated to account for overlap in nurse and linkage officer's time. Count all as staff time, but only one duplicate as client time. This was actually a linkage officer, but have listed as adherence counsellor for simplicity, as they have the same job group and job functions (reduce # of unique staff)
8	6	Client escorted to clinician room (fast-tracked)	12:19:00	12:20:00	00:01:00		x		x			HRIO	B	Initiation	Alone
8	6	Client in clinician's room for medical assessment and prescription of PrEP	12:20:00	12:24:00	00:04:00	x			x			Clinical officer	D	Initiation	Alone
8	6	Waiting ouside pharmacy	12:24:00	12:26:00	00:02:00		x							Initiation	Alone
8	6	Client in pharmacy for medication counselling and dispensing of drugs	12:26:00	12:32:00	00:06:00	x			x			Pharmacy technologist	D	Initiation	Alone
Clinic name		Kiambu CRH
Date		13/03/2018
Data collector		CT
Type of visit		PrEP client attended with his/her partner for PrEP initiation
						Client time			Staff time
Clinic	Visit #	Activity	Time start	Time stop	Total time	Consultation	Waiting	Other	PrEP	ART	Research	Job title	Salary category	Time category	Alone/partner	Notes
8	7	Clients in PITC room for HTS. Client then brought into records room by HTS provider for file opening			00:15:00	x			x			HTS counsellor	F	Initiation	With partner	HTS time was not observed, and we saw no HTS sessions among couples at Kiambu. Assigning time of 30 minutes, given observations at other clinics, and splitting evenly between PrEP and ART client. Per CT email dated 27 March 2018, PrEP client attended HTS services with partner, but all other services were provided to the PrEP client alone.
8	7	Clients in PITC room for HTS. Client then brought into records room by HTS provider for file opening			00:15:00		x			x		HTS counsellor	F	Initiation	With partner
8	7	Client in records room for file opening and filling of demographic data	13:10:00	13:15:00	00:05:00	x			x			HRIO	B	Initiation	With partner	CT didn't note specific staff member completing tasks, so I've filled in job titles on basis of previous observations. E.g., HRIO completed file retrieval and linkage duties on visits observed on 12 Feb 2018.
8	7	Client waiting outside linkage room	13:15:00	13:30:00	00:15:00		x							Initiation	With partner
8	7	Client in linkage room for detailed PrEP education and enrolment	13:30:00	13:46:00	00:16:00	x			x			Adherence counsellor	B	Initiation	With partner	This was actually a linkage officer, but have listed as adherence counsellor for simplicity, as they have the same job group and job functions (reduce # of unique staff)
8	7	Client escorted to triage where BP and anthropometric measurements are taken (fast-tracking done)	13:46:00	13:51:00	00:05:00	x			x			Nurse	D	Initiation	With partner
8	7	Client escorted to triage where BP and anthropometric measurements are taken (fast-tracking done)	13:46:00	13:51:00	00:05:00				x			Adherence counsellor	B	Initiation	With partner	Time and activity are duplicated to account for overlap in nurse and linkage officer's time. Count all as staff time, but only one duplicate as client time. This was actually a linkage officer, but have listed as adherence counsellor for simplicity, as they have the same job group and job functions (reduce # of unique staff)
8	7	Client escorted to clinician's room where medical assessment and PrEP prescription is done (fast-tracking done)	13:51:00	14:11:00	00:20:00	x			x			Clinical officer	D	Initiation	With partner
8	7	Client waiting outside pharmacy	14:11:00	14:16:00	00:05:00		x							Initiation	With partner
8	7	Client inside pharmacy where medication counselling and drug dispensing is done	14:16:00	14:28:00	00:12:00	x			x			Pharmacy technologist	D	Initiation	With partner
Clinic name		Siaya CRH
Date		2018-09-02
Data collector		BN
Type of visit		PrEP client attended with his/her partner for quarterly follow-up
						Client time			Staff time
Clinic	Visit #	Activity	Time start	Time stop	Total time	Consultation	Waiting	Other	PrEP	ART	Research	Job title	Salary category	Time category	Alone/partner	Notes
2	5	HTS			00:25:00	x			x			HTS counsellor	F	Follow-up	With partner	BN noted that client was referred from adherence counsellor, so wouldn't have also noted if HTS took place. Given other observations from Siaya, appears that HTS would have been done, so am including here. Time of 25 min given time of HTS in other Siaya obs.
2	5	Client with adherence counsellor			00:02:30	x			x			Adherence counsellor	B	Follow-up	With partner	Time with adherence counsellor was not observed, but BNN noted it to be about 5 minutes. As below, will split total time of five minutes between ART and PrEP client
2	5	Client with adherence counsellor			00:02:30		x			x		Adherence counsellor	B	Follow-up	With partner	Total time (5:00) is split evenly between PrEP and ART activities
2	5	Clinician - welcome and introduction. Discusses client viral load. Asks client what they know on PrEP. Asks about side effects. Talks about adherence (both). Asks about fertility needs. Refill questions. Informs of new ART drug. Inquires about TB (coughing).	09:35:00	09:39:30	00:04:30	x			x			Clinical officer	D	Follow-up	With partner	BN noted that he was not able to capture the time breakdown of the discussion. Will allocate half to PrEP and half to ART, as the discussion points seem fairly evenly split between the two.
2	5	Clinician - welcome and introduction. Discusses client viral load. Asks client what they know on PrEP. Asks about side effects. Talks about adherence (both). Asks about fertility needs. Refill questions. Informs of new ART drug. Inquires about TB (coughing).	09:39:30	09:44:00	00:04:30		x			x		Clinical officer	D	Follow-up	With partner	Total time (9:00) with clinical officer is split evenly between PrEP and ART activities.
2	5	Walking to pharmacy	09:44:00	09:45:00	00:01:00		x							Follow-up	With partner
2	5	Pharmacy - pharmtech	09:45:00	09:47:30	00:02:30	x			x			Pharmacy technologist	D	Follow-up	With partner	Total time (5:00) is split evenly between PrEP and ART activities
2	5	Pharmacy - pharmtech	09:47:30	09:50:00	00:02:30		x			x		Pharmacy technologist	D	Follow-up	With partner
Clinic name		Siaya CRH
Date		2018-09-02
Data collector		BN
Type of visit		PrEP client attended with his/her partner for quarterly follow-up
						Client time			Staff time
Clinic	Visit #	Activity	Time start	Time stop	Total time	Consultation	Waiting	Other	PrEP	ART	Research	Job title	Salary category	Time category	Alone/partner	Notes
2	6	HTS			00:25:00	x			x			HTS counsellor	F	Follow-up	With partner	BN noted that client was referred from adherence counsellor, so wouldn't have also noted if HTS took place. Given other observations from Siaya, appears that HTS would have been done, so am including here. Time of 25 min given time of HTS in other Siaya obs.
2	6	Client with adherence counsellor			00:02:30	x			x			Adherence counsellor	B	Follow-up	With partner	Time with adherence counsellor was not observed, but BN noted it to be about 5 minutes. As below, will split total time of five minutes between ART and PrEP client
2	6	Client with adherence counsellor			00:02:30		x			x		Adherence counsellor	B	Follow-up	With partner	Total time (5:00) is split evenly between PrEP and ART activities
2	6	Clinican - welcome	09:48:00	09:48:15	00:00:15	x			x			Clinical officer	D	Follow-up	With partner	Total time (0.:30) is split evenly between PrEP and ART clients
2	6	Clinican - welcome	09:48:15	09:48:30	00:00:15		x			x		Clinical officer	D	Follow-up	With partner
2	6	Talks about adherence	09:48:30	09:49:15	00:00:45	x			x			Clinical officer	D	Follow-up	With partner	Per BN, this was specific to PrEP
2	6	Asks about any side effects	09:49:15	09:50:30	00:01:15	x			x			Clinical officer	D	Follow-up	With partner	Per BN, this was specific to PrEP
2	6	Asks about any fertility intentions	09:50:30	09:51:45	00:01:15	x			x			Clinical officer	D	Follow-up	With partner	Total time (2:30) is split evenly between PrEP and ART activities
2	6	Asks about any fertility intentions	09:51:45	09:53:00	00:01:15		x			x		Clinical officer	D	Follow-up	With partner
2	6	Discusses client viral load	09:53:00	09:59:06	00:06:06		x			x		Clinical officer	D	Follow-up	With partner
2	6	Asks about family testing	09:59:06	09:59:28	00:00:22	x			x			Clinical officer	D	Follow-up	With partner	Total time (0:44) is split evenly between PrEP and ART activities
2	6	Asks about family testing	09:59:28	09:59:50	00:00:22		x			x		Clinical officer	D	Follow-up	With partner
2	6	Informs them of next visit	09:59:50	09:59:55	00:00:05	x			x			Clinical officer	D	Follow-up	With partner	Total time (0:10) is split evenly between PrEP and ART activities
2	6	Informs them of next visit	09:59:55	10:00:00	00:00:05		x			x		Clinical officer	D	Follow-up	With partner
2	6	Pharmacy - pharmtech - dispensing	10:00:00	10:02:30	00:02:30	x			x			Pharmacy technologist	D	Follow-up	With partner	Total time (5:00) is split evenly between PrEP and ART activities
2	6	Pharmacy - pharmtech - dispensing	10:02:30	10:05:00	00:02:30		x			x		Pharmacy technologist	D	Follow-up	With partner
Clinic name		Siaya CRH
Date		2018-09-02
Data collector		BN
Type of visit		PrEP client attended with his/her partner for PrEP initiation
						Client time			Staff time
Clinic	Visit #	Activity	Time start	Time stop	Total time	Consultation	Waiting	Other	PrEP	ART	Research	Job title	Salary category	Time category	Alone/partner	Notes
2	7	HTS			0:15:00	x			x			HTS counsellor	F	Initiation	With partner	HTS time was not observed, but BN noted that both clients and HTS counsellor reported that HTS session took about 30 minutes
2	7	HTS			0:15:00		x			x		HTS counsellor	F	Initiation	With partner	Total time (30:00) is split evenly between PrEP and ART client. Because this is an initiation, assume that HTS included time to test both PrEP and ART clients.
2	7	Waiting bay	10:29:00	10:55:00	0:26:00		x							Initiation	With partner
2	7	Adherence counsellor - welcome	10:55:00	10:55:17	0:00:17	x			x			Adherence counsellor	B	Initiation	With partner	Total time (0:35) split about evenly between PrEP and ART activities
2	7	Adherence counsellor - welcome	10:55:17	10:55:35	0:00:18		x			x		Adherence counsellor	B	Initiation	With partner
2	7	Asks what is PrEP	10:55:35	10:57:00	0:01:25	x			x			Adherence counsellor	B	Initiation	With partner
2	7	Asks where they heard from	10:57:00	10:57:32	0:00:32	x			x			Adherence counsellor	B	Initiation	With partner
2	7	Explains about PrEP	10:57:32	10:58:52	0:01:20	x			x			Adherence counsellor	B	Initiation	With partner	BN did not note time for topics of PrEP explanation, ART adherence VL suppression, nor fertility intentions. Two other visits in which time to discuss fertility intentions were noted listed 2.5 and 0.5 minutes for fertility intentions. Therefore attributing average of 1.5 minutes to fertility intentions here. Remainder of time split between ART and PrEP topics.
2	7	Importance of ART adherence	10:58:52	11:00:12	0:01:20		x			x		Adherence counsellor	B	Initiation	With partner
2	7	Importance of viral load suppression	11:00:12	11:01:32	0:01:20		x			x		Adherence counsellor	B	Initiation	With partner
2	7	Asks about their fertility intentions	11:01:32	11:02:17	0:00:45	x			x			Adherence counsellor	B	Initiation	With partner
2	7	Asks about their fertility intentions	11:03:02	11:03:47	0:00:45		x			x		Adherence counsellor	B	Initiation	With partner
2	7	Condom use	11:03:47	11:03:58	0:00:11	x			x			Adherence counsellor	B	Initiation	With partner	Total time (0:23) split about evenly between PrEP and ART activities
2	7	Condom use	11:03:58	11:04:10	0:00:12		x			x		Adherence counsellor	B	Initiation	With partner
2	7	Talks about treatment as prevention	11:04:10	11:07:22	0:03:12		x			x		Adherence counsellor	B	Initiation	With partner
2	7	Encourages regular HIV testing	11:07:22	11:07:40	0:00:18	x			x			Adherence counsellor	B	Initiation	With partner
2	7	Talks about PrEP discontinuation	11:07:40	11:08:00	0:00:20	x			x			Adherence counsellor	B	Initiation	With partner
2	7	PrEP side effects	11:08:00	11:09:00	0:01:00	x			x			Adherence counsellor	B	Initiation	With partner
2	7	Enrolling the PrEP client (filling in the general information part of the encounter form)	11:09:00	11:20:00	0:11:00	x			x			Adherence counsellor	B	Initiation	With partner
2	7	Waiting bay	11:20:00	11:28:00	0:08:00		x							Initiation	With partner
2	7	Clinician - welcome and introduction	11:28:00	11:28:00	0:00:00	x			x			Clinical officer	D	Initiation	With partner
2	7	Clinician - welcome and introduction	11:28:00	11:28:00	0:00:00		x			x		Clinical officer	D	Initiation	With partner
2	7	Reviews PrEP information with client	11:28:00	11:30:00	0:02:00	x			x			Clinical officer	D	Initiation	With partner
2	7	Completes the clinical part of the encounter form	11:30:00	11:33:00	0:03:00	x			x			Clinical officer	D	Initiation	With partner
2	7	Discusses viral load	11:33:00	11:33:45	0:00:45		x			x		Clinical officer	D	Initiation	With partner
2	7	Inquires about TB	11:33:45	11:33:53	0:00:08	x			x			Clinical officer	D	Initiation	With partner	Total time (0:15) split about evenly between PrEP and ART activities
2	7	Inquires about TB	11:33:53	11:34:00	0:00:07		x			x		Clinical officer	D	Initiation	With partner
2	7	Asks about family testing	11:34:00	11:34:15	0:00:15	x			x			Clinical officer	D	Initiation	With partner	Total time (0:30) split evenly between PrEP and ART activities
2	7	Asks about family testing	11:34:15	11:34:30	0:00:15		x			x		Clinical officer	D	Initiation	With partner
2	7	Talks about PrEP side effects	11:34:30	11:35:00	0:00:30	x			x			Clinical officer	D	Initiation	With partner
2	7	Pharmacy - pharmtech dispensing	11:35:00	11:41:00	0:06:00	x			x			Pharmacy technologist	D	Initiation	With partner	Total time (6:00) split evenly between PrEP and ART activities
2	7	Pharmacy - pharmtech dispensing	11:41:00	11:47:00	0:06:00		x			x		Pharmacy technologist	D	Initiation	With partner
Clinic name		Siaya CRH
Date		2018-09-02
Data collector		BN
Type of visit		PrEP client attended alone for quarterly follow-up
						Client time			Staff time
Clinic	Visit #	Activity	Time start	Time stop	Total time	Consultation	Waiting	Other	PrEP	ART	Research	Job title	Salary category	Time category	Alone/partner	Notes
2	8	HTS			00:25:00	x			x			HTS counsellor	F			Time with HTS was not observed, but BN notes that client was referred from HTS. Included 25 minutes based on other client observations.
2	8	Adherence counsellor - welcome	11:45:00	11:45:10	00:00:10	x			x			Adherence counsellor	B	Follow-up	Alone
2	8	Asks how client is fairing on	11:45:10	11:50:00	00:04:50	x			x			Adherence counsellor	B	Follow-up	Alone
2	8	Side effects	11:50:00	11:51:22	00:01:22	x			x			Adherence counsellor	B	Follow-up	Alone
2	8	Reinforce adherence	11:51:22	12:00:00	00:08:38	x			x			Adherence counsellor	B	Follow-up	Alone
2	8	Waiting bay	12:00:00	12:22:00	00:22:00		x							Follow-up	Alone
2	8	Clinician	12:22:00	12:26:00	00:04:00	x			x			Clinical officer	D	Follow-up	Alone
2	8	Pharmacy	12:26:00	12:33:00	00:07:00	x			x			Pharmacy technologist	D	Follow-up	Alone
Clinic name		Siaya CRH
Date		2018-09-02
Data collector		BN
Type of visit		PrEP client attended with his/her partner for quarterly follow-up
						Client time			Staff time
Clinic	Visit #	Activity	Time start	Time stop	Total time	Consultation	Waiting	Other	PrEP	ART	Research	Job title	Salary category	Time category	Alone/partner	Notes
2	9	Adherence counsellor			00:02:30	x			x			Adherence counsellor	B	Follow-up	With partner	Time with adherence counsellor was not observed, but BN noted that it took about 5 minutes
2	9	Adherence counsellor			00:02:30		x			x		Adherence counsellor	B	Follow-up	With partner	Total time (5:00) split evenly between ART and PrEP clients
2	9	HTS	12:40:00	13:05:00	00:25:00	x			x			HTS counsellor	F	Follow-up	With partner
2	9	Clinician - welcome	13:05:00	13:05:07	00:00:07	x			x			Clinical officer	D	Follow-up	With partner	Total time (0:13) split evenly between ART and PrEP clients
2	9	Clinician - welcome	13:05:07	13:05:13	00:00:06		x			x		Clinical officer	D	Follow-up	With partner
2	9	Side effects	13:05:13	13:06:30	00:01:17	x			x			Clinical officer	D	Follow-up	With partner
2	9	Fertility intentions	13:06:30	13:06:41	00:00:11	x			x			Clinical officer	D	Follow-up	With partner	Total time (0:22) split evenly between ART and PrEP clients
2	9	Fertility intentions	13:06:41	13:06:52	00:00:11		x			x		Clinical officer	D	Follow-up	With partner
2	9	Viral load	13:06:52	13:26:02	00:19:10		x			x		Clinical officer	D	Follow-up	With partner
2	9	New ART drug	13:26:02	13:27:00	00:00:58		x			x		Clinical officer	D	Follow-up	With partner
2	9	Next appointment	13:27:00	13:27:30	00:00:30	x			x			Clinical officer	D	Follow-up	With partner	Total time (1:00) split evenly between ART and PrEP clients
2	9	Next appointment	13:27:30	13:28:00	00:00:30		x			x		Clinical officer	D	Follow-up	With partner
2	9	Pharmacy	13:28:00	13:31:30	00:03:30	x			x			Pharmacy technologist	D	Follow-up	With partner	Total time (7:00) split evenly between ART and PrEP clients
2	9	Pharmacy	13:31:30	13:35:00	00:03:30		x			x		Pharmacy technologist	D	Follow-up	With partner
Clinic name		Muhoroni
Date		2018-07-03
Data collector		BA
Type of visit		PrEP client attended alone for PrEP initiation
						Client time			Staff time
Clinic	Visit #	Activity	Time start	Time stop	Total time	Consultation	Waiting	Other	PrEP	ART	Research	Job title	Salary category	Time category	Alone/partner	Notes
4	2	HTS - HIV testing and counselling	11:43:00	11:45:00	00:02:00	x			x			HTS counsellor	F	Initiation	Alone	Job titles are inferred based on previous Muhoroni observation, as the job title is not noted in the time and observation form.
4	2	Prompting for reasons and decision to test. Talks through the process. Counselling on outcome.	11:45:00	11:59:00	00:14:00	x			x			HTS counsellor	F	Initiation	Alone
4	2	Counselling on ART	11:59:00	12:10:00	00:11:00	x			x			HTS counsellor	F	Initiation	Alone
4	2	Counselling on PrEP	12:10:00	12:25:00	00:15:00	x			x			HTS counsellor	F	Initiation	Alone
4	2	Waiting bay	12:25:00	12:29:00	00:04:00		x							Initiation	Alone
4	2	Triaging	12:29:00	12:34:00	00:05:00	x			x			Peer educator	A	Initiation	Alone
4	2	Adherence counsellor. Talks about PrEP (in depth)	12:37:00	12:56:00	00:19:00	x			x			Peer educator	A	Initiation	Alone
4	2	Waiting bay	12:56:00	13:04:00	00:08:00		x							Initiation	Alone
4	2	Clinical room for review and encounter form filling. Also issues TCA dates. Overview of PrEP	13:04:00	13:27:00	00:23:00	x			x			Clinical officer	D	Initiation	Alone
4	2	Waiting bay	13:27:00	13:35:00	00:08:00		x							Initiation	Alone
4	2	Pharmacy - picking up drugs	13:35:00	13:42:00	00:07:00	x			x			Pharmacy technologist	D	Initiation	Alone
Clinic name		KCH
Date		2018-01-03
Data collector		MO
Type of visit		PrEP client attended alone for one-month follow-up
						Client time			Staff time
Clinic	Visit #	Activity	Time start	Time stop	Total time	Consultation	Waiting	Other	PrEP	ART	Research	Job title	Salary category	Time category	Alone/partner	Notes
5	1	Client entered clinical room - returned to waiting bench	10:05:00	10:06:00	00:01:00	x			x			Clinical officer	D	Follow-up	Alone
5	1	Client waiting	10:06:00	10:20:00	00:14:00		x							Follow-up	Alone
5	1	Client entered clinical room	10:20:00	10:23:00	00:03:00	x			x			Clinical officer	D	Follow-up	Alone
5	1	Client entered HTS room	10:23:00	10:44:00	00:21:00	x			x			HTS counsellor	F	Follow-up	Alone
5	1	Client left HTS room, going back to the CCC	10:44:00	10:46:00	00:02:00		x							Follow-up	Alone
5	1	Client entered the clinician room	10:46:00	10:49:00	00:03:00	x			x			Clinical officer	D	Follow-up	Alone
5	1	Client at the pharmacy waiting bay	10:49:00	10:58:00	00:09:00		x							Follow-up	Alone
5	1	Client moved to the pharmacy window for drug refill	10:58:00	10:59:00	00:01:00	x			x			Pharmacy technologist	D	Follow-up	Alone
Clinic name		KCH
Date		2018-01-03
Data collector		MO
Type of visit		PrEP client attended alone for quarterly follow-up
						Client time			Staff time
Clinic	Visit #	Activity	Time start	Time stop	Total time	Consultation	Waiting	Other	PrEP	ART	Research	Job title	Salary category	Time category	Alone/partner	Notes
5	2	Client at HTS			00:21:00	x			x			HTS counsellor	F	Follow-up	Alone	Per MO's notes, client went to HTS, then clinician's room. HTS time unobserved, so using time from other KCH visit
5	2	Client entered clinical room	12:07:00	12:10:00	00:03:00	x			x			Clinical officer	D	Follow-up	Alone
5	2	Client walking to pharmacy	12:10:00	12:11:00	00:01:00		x							Follow-up	Alone
5	2	Client at the pharmacy window - refill given	12:11:00	12:13:00	00:02:00	x			x			Pharmacy technologist	D	Follow-up	Alone
[truncated: 7 more columns]

## Sheet: time-motion-2019
Clinic name		Kiambu County Hospital																Codes				Visit type	5	3	5	5	1	4	3	3	1	6	1	3	1	5	1
Date		2019-03-04																Visit type	1	Initiation, alone		Clinic	1	1	1	1	2	2	2	2	2	4	4	5	5	5	6
Data collector		KP, V																	2	Initiation, with partner		Visit number	1	2	3	4	1	2	3	4	5	1	2	1	2	3	1
Type of visit		PrEP client attended clinic alone for a refill-only visit																	3	Follow-up, alone		Total PrEP client time	00:45:45	00:51:00	00:14:30	00:17:30	00:38:15	00:52:20	00:26:05	00:26:00	00:42:00	00:00:00	00:22:30	00:28:00	01:19:50	00:36:00	00:38:00
																			4	Follow-up, with partner		Client PrEP consult time	00:28:55	00:30:00	00:10:30	00:09:00	00:31:00	00:29:35	00:19:35	00:26:00	00:36:15	00:00:00	00:15:05	00:21:25	00:52:20	00:04:55	00:32:25
						Client time			Staff time										5	Refill-only, alone		Client PrEP waiting time	00:16:50	00:21:00	00:04:00	00:08:30	00:07:15	00:22:45	00:06:30	00:00:00	00:05:45	00:00:00	00:07:25	00:06:35	00:27:30	00:31:05	00:05:35
Clinic	Visit #	Activity	Time start	Time stop	Total time	Consultation	Waiting	Other	PrEP	ART	Research	Job title	Salary category	Time category	Alone/partner	Notes			6	Refill-only, partner pick-up		Total staff time	00:28:55	00:33:00	00:18:30	00:12:00	00:41:00	00:43:10	00:23:50	00:34:30	00:38:45	00:04:45	00:16:35	00:21:25	01:00:20	00:04:55	00:33:10
1	1	Client arrives at data clerk. Data clerk walks client to VCT	12:03:00	12:06:00	00:03:00	x			x			Data clerk	B	Refill only	Alone			Clinic	1	Kiambu County Hospital		Staff PrEP time	00:28:55	00:33:00	00:18:30	00:12:00	00:41:00	00:34:55	00:23:50	00:34:30	00:38:45	00:00:30	00:16:35	00:21:25	01:00:20	00:04:55	00:33:10
1	1	Client waiting at VCT	12:06:00	12:07:30	00:01:30		x							Refill only	Alone				2	Pumwani		Staff ART time	00:00:00	00:00:00	00:00:00	00:00:00	00:00:00	00:08:15	00:00:00	00:00:00	00:00:00	00:04:15	00:00:00	00:00:00	00:00:00	00:00:00	00:00:00
1	1	Data clerk walks client to different VCT location	12:07:30	12:09:00	00:01:30	x			x			Data clerk	B	Refill only	Alone				3	Murang'a		Data clerk	00:09:30	00:03:00	00:08:00	00:04:00	00:00:00	00:00:00	00:00:00	00:00:00	00:00:00	00:00:00	00:00:00	00:00:00	00:00:00	00:00:00	00:00:00
1	1	Client in VCT - group pre-test counseling	12:09:00	12:22:40	00:13:40	x			x			HTS counsellor	A	Refill only	Alone				4	KCH		Health Records and Information Officer	00:00:00	00:00:00	00:00:00	00:00:00	00:00:00	00:00:00	00:00:00	00:00:00	00:00:00	00:00:00	00:00:00	00:00:00	00:00:00	00:00:00	00:00:00
1	1	Client waiting outside VCT	12:22:40	12:31:45	00:09:05		x							Refill only	Alone				5	Siaya		Peer educator	00:00:00	00:00:00	00:00:00	00:00:00	00:09:45	00:02:10	00:03:15	00:02:00	00:02:15	00:00:00	00:01:20	00:00:00	00:05:20	00:00:00	00:00:15
1	1	Client in VCT for test results	12:31:45	12:33:15	00:01:30	x			x			HTS counsellor	A	Refill only	Alone				6	Muhoroni		Social worker	00:00:00	00:00:00	00:00:00	00:00:00	00:00:00	00:00:00	00:00:00	00:00:00	00:00:00	00:00:00	00:00:00	00:00:00	00:00:00	00:00:00	00:00:00
1	1	Walking to data to retrieve file	12:33:15	12:34:00	00:00:45		x							Refill only	Alone							HTS counsellor	00:15:10	00:00:00	00:00:00	00:00:00	00:29:30	00:21:25	00:16:45	00:22:45	00:28:00	00:00:00	00:00:00	00:15:00	00:00:00	00:00:00	00:25:30
1	1	Retrieving file and scheduling	12:34:00	12:39:00	00:05:00	x			x			Data clerk	B	Refill only	Alone							Adherence counsellor	00:00:00	00:00:00	00:00:00	00:00:00	00:00:00	00:00:00	00:00:00	00:00:00	00:00:00	00:00:00	00:00:00	00:00:00	00:43:00	00:00:00	00:00:00
1	1	Client walking to pharmacy	12:39:00	12:39:30	00:00:30		x							Refill only	Alone							Nutritionist	00:00:00	00:00:00	00:00:00	00:00:00	00:00:00	00:00:00	00:00:00	00:00:00	00:00:00	00:00:00	00:00:00	00:00:00	00:00:00	00:00:00	00:00:00
1	1	Client waiting at pharmacy	12:39:30	12:44:30	00:05:00		x							Refill only	Alone							Nurse	00:00:00	00:04:00	00:00:00	00:00:00	00:01:45	00:02:50	00:00:00	00:03:00	00:03:00	00:00:00	00:00:00	00:00:00	00:00:00	00:00:00	00:00:00
1	1	Client in pharmacy	12:44:30	12:48:45	00:04:15	x			x			Pharmacy technologist	D	Refill only	Alone							Clinical officer	00:00:00	00:14:00	00:00:00	00:00:00	00:00:00	00:08:30	00:02:30	00:04:45	00:05:30	00:00:00	00:13:55	00:05:10	00:07:00	00:04:00	00:06:15
																						Receptionist	00:00:00	00:00:00	00:00:00	00:00:00	00:00:00	00:00:00	00:00:00	00:00:00	00:00:00	00:00:00	00:00:50	00:00:00	00:00:00	00:00:00	00:00:00
Clinic name		Kiambu County Hospital																				Phlebotomist	00:00:00	00:00:00	00:00:00	00:00:00	00:00:00	00:00:00	00:00:00	00:00:00	00:00:00	00:00:00	00:00:00	00:00:00	00:00:00	00:00:00	00:00:00
Date		2019-03-04																				Lab technician	00:00:00	00:00:00	00:00:00	00:00:00	00:00:00	00:00:00	00:00:00	00:00:00	00:00:00	00:00:00	00:00:00	00:00:00	00:00:00	00:00:00	00:00:00
Data collector		KP, CT																				Pharmacy technologist	00:04:15	00:12:00	00:10:30	00:08:00	00:00:00	00:00:00	00:01:20	00:00:00	00:00:00	00:00:30	00:00:30	00:01:15	00:05:00	00:00:55	00:01:10
Type of visit		PrEP client attended clinic alone for a quarterly follow-up																				Pharmacist	00:00:00	00:00:00	00:00:00	00:00:00	00:00:00	00:00:00	00:00:00	00:00:00	00:00:00	00:00:00	00:00:00	00:00:00	00:00:00	00:00:00	00:00:00
																						Salary category time
						Client time			Staff time													A	00:15:10	00:00:00	00:00:00	00:00:00	00:39:15	00:31:50	00:20:00	00:24:45	00:30:15	00:00:00	00:01:20	00:15:00	00:05:20	00:00:00	00:25:45
Clinic	Visit #	Activity	Time start	Time stop	Total time	Consultation	Waiting	Other	PrEP	ART	Research	Job title	Salary category	Time category	Alone/partner	Notes						B	00:09:30	00:03:00	00:08:00	00:04:00	00:00:00	00:00:00	00:00:00	00:00:00	00:00:00	00:00:00	00:00:50	00:00:00	00:43:00	00:00:00	00:00:00
1	2	File retrieval in records	12:37:00	12:40:00	00:03:00		x		x			Data clerk	B	Follow-up	Alone							C	00:00:00	00:00:00	00:00:00	00:00:00	00:00:00	00:00:00	00:00:00	00:00:00	00:00:00	00:00:00	00:00:00	00:00:00	00:00:00	00:00:00	00:00:00
1	2	Triage waiting	12:40:00	12:42:00	00:02:00		x							Follow-up	Alone							D	00:04:15	00:30:00	00:10:30	00:08:00	00:01:45	00:11:20	00:03:50	00:07:45	00:08:30	00:00:30	00:14:25	00:06:25	00:12:00	00:04:55	00:07:25
1	2	Triage services desk	12:42:00	12:44:00	00:02:00	x			x			Nurse	D	Follow-up	Alone							E	00:00:00	00:00:00	00:00:00	00:00:00	00:00:00	00:00:00	00:00:00	00:00:00	00:00:00	00:00:00	00:00:00	00:00:00	00:00:00	00:00:00	00:00:00
1	2	Nurses and clinicians waiting area	12:44:00	12:53:00	00:09:00		x							Follow-up	Alone							F	00:00:00	00:00:00	00:00:00	00:00:00	00:00:00	00:00:00	00:00:00	00:00:00	00:00:00	00:00:00	00:00:00	00:00:00	00:00:00	00:00:00	00:00:00
1	2	Nurses room	12:53:00	12:55:00	00:02:00	x			x			Nurse	D	Follow-up	Alone							Total cost	0.648429	1.77509	0.836422	0.572415	0.398418	0.879051	0.367964	0.623927	0.708061	0.028037	0.844397	0.474568	2.04479	0.275697	0.612887
1	2	Clinicians room	12:55:00	13:09:00	00:14:00	x			x			Clinical officer	D	Follow-up	Alone
1	2	Pharmacy waiting bay	13:09:00	13:16:00	00:07:00		x							Follow-up	Alone
1	2	Pharamcy room	13:16:00	13:28:00	00:12:00	x			x			Pharmacy technologist	D	Follow-up	Alone
Clinic name		Kiambu County Hospital
Date		2019-03-05
Data collector		KP, M, E
Type of visit		PrEP client attended clinic alone for refill-only visit
						Client time			Staff time
Clinic	Visit #	Activity	Time start	Time stop	Total time	Consultation	Waiting	Other	PrEP	ART	Research	Job title	Salary category	Time category	Alone/partner	Notes
1	3	Client arrives at data clerk (2 data clerks retrieve and review file)	09:56:00	10:00:00	00:04:00		x		x			Data clerk	B	Refill only	Alone
1	3	Client arrives at data clerk (2 data clerks retrieve and review file)	09:56:00	10:00:00	00:04:00				x			Data clerk	B	Refill only	Alone	Time and activity are duplicated to account for overlap in data clerks' time. Count both as staff time, but only one duplicate as client waiting time.
1	3	M explains to client why we're following her	10:00:00	10:01:00	00:01:00			x						Refill only	Alone
1	3	Client in pharmacy	10:01:00	10:11:30	00:10:30	x			x			Pharmacy technologist	D	Refill only	Alone
Clinic name		Kiambu County Hospital
Date		2019-03-05
Data collector		KP, M, E
Type of visit		PrEP client attended clinic alone for refill-only visit
						Client time			Staff time
Clinic	Visit #	Activity	Time start	Time stop	Total time	Consultation	Waiting	Other	PrEP	ART	Research	Job title	Salary category	Time category	Alone/partner	Notes
1	4	Data clerk retrieving file	12:00:00	12:03:00	00:03:00		x		x			Data clerk	B	Refill only	Alone
1	4	Data clerk chatting with other staff in the data room	12:03:00	12:04:00	00:01:00		x							Refill only	Alone
1	4	Data clerk walks client to pharmacy	12:04:00	12:05:00	00:01:00	x			x			Data clerk	B	Refill only	Alone
1	4	Client in pharmacy	12:05:00	12:13:00	00:08:00	x			x			Pharmacy technologist	D	Refill only	Alone
1	4	Client walks to HTS	12:13:00	12:13:45	00:00:45		x							Refill only	Alone
1	4	Client waitng at HTS	12:13:45	12:17:00	00:03:15		x							Refill only	Alone
1	4	Client walks to CCC waiting bay, then leaves	12:17:00	12:17:30	00:00:30		x							Refill only	Alone
Clinic name		Kiambu County Hospital
Date		2019-03-05
Data collector		KP, M, E
Type of visit		PrEP client attended clinic alone for PrEP reinitiation
						Client time			Staff time
Clinic	Visit #	Activity	Time start	Time stop	Total time	Consultation	Waiting	Other	PrEP	ART	Research	Job title	Salary category	Time category	Alone/partner	Notes
1	5	Data clerk opening file	14:36:00	14:40:00	00:04:00		x		x			Data clerk	B	Reinitiation	Alone
1	5	Client providing info to open file	14:40:00	14:41:40	00:01:40	x			x			Data clerk	B	Reinitiation	Alone
1	5	Data clerk and client walking to nurses' room	14:41:40	14:42:00	00:00:20		x		x			Data clerk	B	Reinitiation	Alone
1	5	Data clerk talking to nurse	14:42:00	14:44:00	00:02:00	x			x			Data clerk	B	Reinitiation	Alone
1	5	Client goes to washroom	14:44:00	14:45:00	00:01:00		x							Reinitiation	Alone
1	5	Client with student nurse at triage for height, weight	14:45:00	14:47:00	00:02:00	x			x			Nurse	D	Reinitiation	Alone
1	5	Client with nurse	14:47:00	14:47:45	00:00:45	x			x			Nurse	D	Reinitiation	Alone
1	5	Client in CCC waiting bay	14:47:45	14:48:00	00:00:15		x							Reinitiation	Alone
1	5	Client with nurse	14:48:00	14:51:30	00:03:30	x			x			Nurse	D	Reinitiation	Alone
1	5	Client walks to data room	14:51:30	14:52:00	00:00:30		x							Reinitiation	Alone
1	5	Client in data room, staff learn she is re-initiating	14:52:00	14:57:30	00:05:30	x			x			Data clerk	B	Reinitiation	Alone
1	5	Data clerk pulling file	14:57:30	15:01:30	00:04:00	x			x			Data clerk	B	Reinitiation	Alone
1	5	Data clerk takes phone call	15:01:30	15:02:00	00:00:30		x							Reinitiation	Alone
1	5	Data clerk filling file, reminding client how to take PrEP	15:02:00	15:06:00	00:04:00	x			x			Data clerk	B	Reinitiation	Alone
1	5	Client goes to get something to put box of condoms in	15:06:00	15:06:30	00:00:30		x							Reinitiation	Alone
1	5	Client back with data clerk	15:06:30	15:09:40	00:03:10	x			x			Data clerk	B	Reinitiation	Alone
1	5	Data clerk walks client to clinician	15:09:40	15:10:30	00:00:50		x		x			Data clerk	B	Reinitiation	Alone
1	5	Client with clinician and data clerk	15:10:30	15:13:00	00:02:30	x			x			Data clerk	B	Reinitiation	Alone	Time and activity are duplicated to account for overlap in clinician and data clerk's time. Count both as staff time, but only one duplicate as client waiting time.
1	5	Client with clinician and data clerk	15:10:30	15:13:00	00:02:30				x			Clinical officer	D	Reinitiation	Alone
1	5	Data clerk takes client to pharmacy	15:13:00	15:14:00	00:01:00		x		x			Data clerk	B	Reinitiation	Alone
1	5	Client with pharm tech	15:14:00	15:21:00	00:07:00	x			x			Pharmacy technologist	D	Reinitiation	Alone
Clinic name		Pumwani
Date		2019-03-06
Data collector		KP, CT
Type of visit		PrEP client attended clinic alone for PrEP initiation
						Client time			Staff time
Clinic	Visit #	Activity	Time start	Time stop	Total time	Consultation	Waiting	Other	PrEP	ART	Research	Job title	Salary category	Time category	Alone/partner	Notes
2	1	HTS counsellor explaining about PrEP, opening file	12:41:00	13:00:00	00:19:00	x			x			HTS counsellor	A	Initiation	Alone
2	1	HTS counsellor talking to nurse, client goes to waiting bay	13:00:00	13:02:30	00:02:30		x							Initiation	Alone	I think HTS counsellor was just shooting the breeze - not PrEP time
2	1	HTS counsellor takes file to reception, talking with reception	13:02:30	13:07:00	00:04:30		x							Initiation	Alone	I think HTS counsellor was just shooting the breeze - not PrEP time
2	1	HTS counsellor and client at triage for height, weight, counselling	13:07:00	13:16:45	00:09:45	x			x			HTS counsellor	A	Initiation	Alone
2	1	HTS counsellor and client at triage for height, weight, counselling	13:07:00	13:16:45	00:09:45				x			Peer educator	A	Initiation	Alone	Time and activity are duplicated to account for overlap in peer educator and HTS counsellor's time. Count both as staff time, but only one duplicate as client waiting time.
2	1	Client, HTS counsellor walking to nurse	13:16:45	13:17:00	00:00:15		x		x			HTS counsellor	A	Initiation	Alone
2	1	HTS counsellor takes file to nurse, client with nurse	13:17:00	13:18:45	00:01:45	x			x			Nurse	D	Initiation	Alone
2	1	Client with HTS counsellor	13:18:45	13:19:15	00:00:30	x			x			HTS counsellor	A	Initiation	Alone
Clinic name		Pumwani
Date		2019-03-08
Data collector		KP, W
Type of visit		PrEP client attended clinic with her partner for a follow-up visit
						Client time			Staff time
Clinic	Visit #	Activity	Time start	Time stop	Total time	Consultation	Waiting	Other	PrEP	ART	Research	Job title	Salary category	Time category	Alone/partner	Notes
2	2	HTS counsellor sends client to her room, client goes to room	10:14:30	10:14:45	00:00:15	x			x			HTS counsellor	A	Follow-up	With partner
2	2	HTS counsellor talks to nurse, us	10:14:45	10:16:15	00:01:30		x				x			Follow-up	With partner
2	2	HTS counsellor in room with clients (ART and PrEP)	10:16:15	10:33:15	00:17:00	x			x			HTS counsellor	A	Follow-up	With partner	HTS counsellor estimated that she spent 17 minutes with the PrEP client. Someone had told the client that she didn't have to take pills every day, so HTS counsellor spent longer than usual talking about adherence, etc. Total time was from 10:16:15-10:41:30.
2	2	HTS counsellor in room with clients (ART and PrEP)	10:33:15	10:41:30	00:08:15		x			x		HTS counsellor	A	Follow-up	With partner
2	2	HTS counsellor walks PrEP client to triage (ART client in waiting bay)	10:41:30	10:43:30	00:02:00		x		x			HTS counsellor	A	Follow-up	With partner
2	2	Client in triage (height, weight, etc.)	10:43:30	10:45:40	00:02:10	x			x			HTS counsellor	A	Follow-up	With partner
2	2	Client in triage (height, weight, etc.)	10:43:30	10:45:40	00:02:10				x			Peer educator	A	Follow-up	With partner	Time and activity are duplicated to account for overlap in peer educator and HTS counsellor's time. Count both as staff time, but only one duplicate as client waiting time.
2	2	Client at waiting bay (clinician in meeting)	10:45:40	10:55:30	00:09:50		x							Follow-up	With partner
2	2	Client is called to clinician	10:55:30	10:56:00	00:00:30	x			x			Clinical officer	D	Follow-up	With partner
2	2	Client with clinician	10:56:00	11:03:40	00:07:40	x			x			Clinical officer	D	Follow-up	With partner
2	2	Clinician takes file to nurse	11:03:40	11:04:00	00:00:20		x		x			Clinical officer	D	Follow-up	With partner
2	2	Client with nurse	11:04:00	11:05:00	00:01:00	x			x			Nurse	D	Follow-up	With partner
2	2	Nurse goes to get PrEP from pharmacy (client waiting in room)	11:05:00	11:05:50	00:00:50		x		x			Nurse	D	Follow-up	With partner
2	2	Nurse back with client	11:05:50	11:06:50	00:01:00	x			x			Nurse	D	Follow-up	With partner
Clinic name		Pumwani
Date		2019-03-08
Data collector		KP, W
Type of visit		PrEP client attended clinic alone for follow-up
						Client time			Staff time
Clinic	Visit #	Activity	Time start	Time stop	Total time	Consultation	Waiting	Other	PrEP	ART	Research	Job title	Salary category	Time category	Alone/partner	Notes
2	3	Client waiting in HTS counsellor's room	12:13:45	12:16:00	00:02:15		x							Follow-up	Alone
2	3	Client with HTS counsellor for testing and counselling	12:16:00	12:23:00	00:07:00	x			x			HTS counsellor	A	Follow-up	Alone
2	3	HTS counsellor interrupted by other client	12:23:00	12:23:45	00:00:45		x							Follow-up	Alone
2	3	HTS counsellor back in HTS with client	12:23:45	12:29:15	00:05:30	x			x			HTS counsellor	A	Follow-up	Alone
2	3	HTS counsellor walks client to triage	12:29:15	12:30:15	00:01:00		x		x			HTS counsellor	A	Follow-up	Alone
2	3	Client in triage with HTS counsellor, peer educator	12:30:15	12:33:30	00:03:15	x			x			HTS counsellor	A	Follow-up	Alone
2	3	Client in triage with HTS counsellor, peer educator	12:30:15	12:33:30	00:03:15				x			Peer educator	A	Follow-up	Alone	Time and activity are duplicated to account for overlap in peer educator and HTS counsellor's time. Count both as staff time, but only one duplicate as client waiting time.
2	3	HTS counsellor walks file to CO, client in waiting bay	12:33:30	12:35:30	00:02:00		x							Follow-up	Alone
2	3	CO calls client	12:35:30	12:36:45	00:01:15	x			x			Clinical officer	D	Follow-up	Alone
2	3	Client with CO	12:36:45	12:38:00	00:01:15	x			x			Clinical officer	D	Follow-up	Alone
2	3	Client in hallway	12:38:00	12:38:30	00:00:30		x							Follow-up	Alone
2	3	Client in pharmacy with pharm tech	12:38:30	12:39:50	00:01:20	x			x			Pharmacy technologist	D	Follow-up	Alone
Clinic name		Pumwani
Date		2019-03-14
Data collector		KP, W
Type of visit		PrEP client attended clinic alone for follow-up
						Client time			Staff time
Clinic	Visit #	Activity	Time start	Time stop	Total time	Consultation	Waiting	Other	PrEP	ART	Research	Job title	Salary category	Time category	Alone/partner	Notes
2	4	Client with HTS counsellor for HTS and cervical cancer counselling	10:32:00	10:41:30	00:09:30	x			x			HTS counsellor	A	Follow-up	Alone
2	4	In triage	10:41:30	10:43:30	00:02:00	x			x			Peer educator	A	Follow-up	Alone
2	4	Client in HTS	10:43:30	10:45:45	00:02:15	x			x			HTS counsellor	A	Follow-up	Alone
2	4	Client and HTS counsellor walking to HTS counsellor's room and then back to consultation room	10:45:45	10:47:00	00:01:15	x			x			HTS counsellor	A	Follow-up	Alone
2	4	In consultation with CO, HTS counsellor	10:47:00	10:47:40	00:00:40	x			x			HTS counsellor	A	Follow-up	Alone	Time and activity are duplicated to account for overlap in staff time. Count both as staff time, but only one duplicate as client waiting time.
2	4	In consultation with CO, HTS counsellor	10:47:00	10:47:40	00:00:40				x			Clinical officer	D	Follow-up	Alone
2	4	In consultation with CO alone	10:47:40	10:48:00	00:00:20	x			x			Clinical officer	D	Follow-up	Alone
2	4	In consultation with CO, HTS counsellor	10:48:00	10:49:40	00:01:40	x			x			Clinical officer	D	Follow-up	Alone	Time and activity are duplicated to account for overlap in staff time. Count both as staff time, but only one duplicate as client waiting time.
2	4	In consultation with CO, HTS counsellor	10:48:00	10:49:40	00:01:40				x			HTS counsellor	A	Follow-up	Alone
2	4	In consultation with CO, HTS counsellor x 2	10:49:40	10:51:45	00:02:05	x			x			HTS counsellor	A	Follow-up	Alone	Time and activity are duplicated to account for overlap in staff time. Count both as staff time, but only one duplicate as client waiting time.
2	4	In consultation with CO, HTS counsellor x 2	10:49:40	10:51:45	00:02:05				x			HTS counsellor	A	Follow-up	Alone	Time and activity are duplicated to account for overlap in staff time. Count both as staff time, but only one duplicate as client waiting time.
2	4	In consultation with CO, HTS counsellor x 2	10:49:40	10:51:45	00:02:05				x			Clinical officer	D	Follow-up	Alone
2	4	HTS counsellor takes client to nurse in-charge	10:51:45	10:53:00	00:01:15	x			x			HTS counsellor	A	Follow-up	Alone
2	4	Client with nurse in-charge	10:53:00	10:54:00	00:01:00	x			x			Nurse	D	Follow-up	Alone
2	4	In consultation with nurse in-charge, HTS counsellor	10:54:00	10:54:30	00:00:30	x			x			Nurse	D	Follow-up	Alone	Time and activity are duplicated to account for overlap in staff time. Count both as staff time, but only one duplicate as client waiting time.
2	4	In consultation with nurse in-charge, HTS counsellor	10:54:00	10:54:30	00:00:30				x			HTS counsellor	A	Follow-up	Alone
2	4	Nurse in-charge leaves to pick drugs, HTS counsellor still in room	10:54:30	10:56:00	00:01:30	x			x			HTS counsellor	A	Follow-up	Alone	Time and activity are duplicated to account for overlap in staff time. Count both as staff time, but only one duplicate as client waiting time.
2	4	Nurse in-charge leaves to pick drugs, HTS counsellor still in room	10:54:30	10:56:00	00:01:30				x			Nurse	D	Follow-up	Alone
2	4	Nurse in-charge back with drugs, HTS counsellor leaves	10:56:00	10:58:00	00:02:00	x			x			Nuse		Follow-up	Alone
Clinic name		Pumwani
Date		2019-03-14
Data collector		KP, W
Type of visit		PrEP client attended clinic alone for inititiation
						Client time			Staff time
Clinic	Visit #	Activity	Time start	Time stop	Total time	Consultation	Waiting	Other	PrEP	ART	Research	Job title	Salary category	Time category	Alone/partner	Notes
2	5	Client with HTS	13:20:00	13:45:30	00:25:30	x			x			HTS counsellor	A	Initiation	Alone
2	5	Client walks to waiting bay	13:45:30	13:47:45	00:02:15		x							Initiation	Alone
2	5	Client in triage	13:47:45	13:50:00	00:02:15	x			x			Peer educator	A	Initiation	Alone
2	5	Client in waiting bay, HTS counsellor chatting with clients	13:50:00	13:51:00	00:01:00		x							Initiation	Alone
2	5	HTS counsellor walks file to CO, client waiting	13:51:00	13:51:30	00:00:30		x		x			HTS counsellor	A	Initiation	Alone
2	5	Client waiting	13:51:30	13:53:30	00:02:00		x							Initiation	Alone
2	5	Client with CO	13:53:30	13:58:30	00:05:00	x			x			Clinical officer	D	Initiation	Alone
2	5	CO walks client to nurse in-charge	13:58:30	13:59:00	00:00:30	x			x			Clinical officer	D	Initiation	Alone
2	5	Client with nurse in-charge	13:59:00	14:00:00	00:01:00	x			x			Nurse	D	Initiation	Alone
2	5	HTS counsellor enters room with register	14:00:00	14:02:00	00:02:00	x			x			Nurse	D	Initiation	Alone	Time and activity are duplicated to account for overlap in staff time. Count both as staff time, but only one duplicate as client waiting time.
2	5	HTS counsellor enters room with register	14:00:00	14:02:00	00:02:00				x			HTS counsellor	A	Initiation	Alone
Clinic name		Kisumu County Hospital
Date		2019-03-25
Data collector		KP, BN, BA
Type of visit		Refill-only, where partner picked PrEP drug
						Client time			Staff time
Clinic	Visit #	Activity	Time start	Time stop	Total time	Consultation	Waiting	Other	PrEP	ART	Research	Job title	Salary category	Time category	Alone/partner	Notes
4	1	CCC client with physician	10:31:45	10:36:00	00:04:15					x		Clinical officer		Refill only	Alone
4	1	CCC client at waiting bay	10:36:00	10:38:50	00:02:50									Refill only	Alone
4	1	CCC client with pharmacy	10:38:50	10:39:20	00:00:30				x			Pharmacy technologist	D	Refill only	Alone
Clinic name		Kisumu County Hospital
Date		2019-03-25
Data collector		KP, BN, BA
Type of visit		PrEP initiation
						Client time			Staff time
Clinic	Visit #	Activity	Time start	Time stop	Total time	Consultation	Waiting	Other	PrEP	ART	Research	Job title	Salary category	Time category	Alone/partner	Notes
4	2	CO preparing file for enrollment	11:11:00	11:12:30	00:01:30		x		x			Clinical officer	D	Initiation	Alone
4	2	Client with CO, opening file	11:12:30	11:18:00	00:05:30	x			x			Clinical officer	D	Initiation	Alone
4	2	Client walking to waiting bay for triage	11:18:00	11:18:45	00:00:45		x							Initiation	Alone
4	2	Client waiting	11:18:45	11:19:20	00:00:35		x							Initiation	Alone
4	2	Client with height, weight at triage	11:19:20	11:20:40	00:01:20	x			x			Peer educator	A	Initiation	Alone
4	2	Client walking back to CO room	11:20:40	11:21:00	00:00:20		x							Initiation	Alone
4	2	Client waiting while clinician with other client	11:21:00	11:23:45	00:02:45		x							Initiation	Alone
4	2	Client with CO to finish opening file	11:23:45	11:30:40	00:06:55	x			x			Clinical officer	D	Initiation	Alone
4	2	Client walking to pharmacy	11:30:40	11:31:40	00:01:00		x							Initiation	Alone
4	2	Client with reception outside pharmacy	11:31:40	11:32:30	00:00:50	x			x			Receptionist	B	Initiation	Alone
4	2	Client with pharm tech	11:32:30	11:33:00	00:00:30	x			x			Pharmacy technologist	D	Initiation	Alone
4	2	Client sitting to pack drug, then leaves	11:33:00	11:33:30	00:00:30		x							Initiation	Alone
Clinic name		Siaya
Date		2019-03-26
Data collector		KP, BN
Type of visit		Quarterly follow-up
						Client time			Staff time
Clinic	Visit #	Activity	Time start	Time stop	Total time	Consultation	Waiting	Other	PrEP	ART	Research	Job title	Salary category	Time category	Alone/partner	Notes
5	1	Client in MCH for HTS	10:46:00	11:01:00	00:15:00	x			x			HTS counsellor	A	Follow-up	Alone	This time was not observed - per HTS counsellor who accompanied client to MCH, HTS test took less than 15 minutes.
5	1	Client waiting at main waiting bay	11:01:00	11:06:50	00:05:50		x							Follow-up	Alone
5	1	Client with CO	11:06:50	11:12:00	00:05:10	x			x			Clinical officer	D	Follow-up	Alone
5	1	Client walking to pharmacy	11:12:00	11:12:45	00:00:45		x							Follow-up	Alone
5	1	Client at pharmacy	11:12:45	11:14:00	00:01:15	x			x			Pharmacy technologist	D	Follow-up	Alone
Clinic name		Siaya
Date		2019-03-26
Data collector		KP, BN
Type of visit		Initiation
						Client time			Staff time
Clinic	Visit #	Activity	Time start	Time stop	Total time	Consultation	Waiting	Other	PrEP	ART	Research	Job title	Salary category	Time category	Alone/partner	Notes
5	2	Client with adherence counsellor	11:25:00	12:07:30	00:42:30	x			x			Adherence counsellor	B	Initiation	Alone
5	2	Client and adherence counsellor waiting for man on phone (interruption)	12:07:30	12:08:30	00:01:00		x							Initiation	Alone
5	2	Client back in adherence counselling, also with man on phone (interruption)	12:08:30	12:10:00	00:01:30		x							Initiation	Alone
5	2	Client and adherence counsellor with reception	12:10:00	12:10:30	00:00:30	x			x			Adherence counsellor	B	Initiation	Alone	Time and activity are duplicated to account for overlap in staff time. Count both as staff time, but only one duplicate as client waiting time.
5	2	Client and adherence counsellor with reception	12:10:00	12:10:30	00:00:30				x			Peer educator	A	Initiation	Alone
5	2	Client led to triage by peer educator	12:10:30	12:12:00	00:01:30		x		x			Peer educator	A	Initiation	Alone
5	2	Client waiting (external visitor asking questions at triage)	12:12:00	12:18:00	00:06:00		x							Initiation	Alone
5	2	Client with triage	12:18:00	12:19:00	00:01:00	x			x			Peer educator	A	Initiation	Alone
5	2	Chatting with KP	12:19:00	12:20:40	00:01:40			x						Initiation	Alone
5	2	Client at triage - BP	12:20:40	12:22:00	00:01:20	x			x			Peer educator	A	Initiation	Alone
5	2	Client returning to main waiting bay	12:22:00	12:23:00	00:01:00		x							Initiation	Alone
5	2	Client waiting in main waiting bay	12:23:00	12:36:00	00:13:00		x							Initiation	Alone
5	2	Client with CO	12:36:00	12:43:00	00:07:00	x			x			Clinical officer	D	Initiation	Alone
5	2	Escorted to pharmacy waiting bay by peer educator	12:43:00	12:44:00	00:01:00		x		x			Peer educator	A	Initiation	Alone
5	2	Waiting at pharmacy	12:44:00	12:46:30	00:02:30		x							Initiation	Alone
5	2	With pharmacy technologist	12:46:30	12:51:30	00:05:00				x			Pharmacy technologist	D	Initiation	Alone
Clinic name		Siaya
Date		2019-03-26
Data collector		KP, BN
Type of visit		Refill-only
						Client time			Staff time
Clinic	Visit #	Activity	Time start	Time stop	Total time	Consultation	Waiting	Other	PrEP	ART	Research	Job title	Salary category	Time category	Alone/partner	Notes
5	3	Waiting in main waiting bay	12:22:00	12:43:00	00:21:00		x							Refill only	Alone
5	3	Client with CO	12:43:00	12:47:00	00:04:00	x			x			Clinical officer	D	Refill only	Alone
5	3	Walking to pharmacy	12:47:00	12:47:30	00:00:30		x							Refill only	Alone
5	3	Waiting at pharmacy	12:47:30	12:48:30	00:01:00		x							Refill only	Alone
5	3	At pharmacy window	12:48:30	12:48:45	00:00:15	x			x			Pharmacy technologist	D	Refill only	Alone
5	3	Sitting at pharmacy waiting bay	12:48:45	12:57:20	00:08:35		x							Refill only	Alone
5	3	At pharmacy window	12:57:20	12:58:00	00:00:40	x			x			Pharmacy technologist	D	Refill only	Alone
Clinic name		Muhoroni
Date		2019-03-27
Data collector		KP, BN, MO
Type of visit		Reinitiation
						Client time			Staff time
Clinic	Visit #	Activity	Time start	Time stop	Total time	Consultation	Waiting	Other	PrEP	ART	Research	Job title	Salary category	Time category	Alone/partner	Notes
6	1	Client at HTS	12:44:00	13:09:00	00:25:00	x			x			HTS counsellor	A	Reinitiation	Alone
6	1	HTS counsellor accompanies client to data room	13:09:00	13:09:30	00:00:30		x		x			HTS counsellor	A	Reinitiation	Alone
6	1	Peer educator takes client to CO	13:09:30	13:09:45	00:00:15		x		x			Peer educator	A	Reinitiation	Alone
6	1	Client with CO	13:09:45	13:16:00	00:06:15	x			x			Clinical officer	D	Reinitiation	Alone
6	1	Client walking to pharmacy	13:16:00	13:16:30	00:00:30		x							Reinitiation	Alone
6	1	Client at waiting bay	13:16:30	13:18:00	00:01:30		x							Reinitiation	Alone
6	1	Client at pharmacy window	13:18:00	13:18:40	00:00:40	x			x			Pharmacy technologist	D	Reinitiation	Alone
6	1	Client waiting	13:18:40	13:21:30	00:02:50		x							Reinitiation	Alone
6	1	Client in pharmacy	13:21:30	13:22:00	00:00:30	x			x			Pharmacy technologist	D	Reinitiation	Alone

[truncated: 4 more sheets: time-motion-dt, staff-time-dt, cost-questionnaire, personnel-salaries]
